# Supplementary material for: In-depth comparative analysis of Tritrichomonas foetus transcriptomics reveals novel genes linked with adaptation to feline host
Source: Sci Rep. 2022 Jun 16;12:10057. doi: 10.1038/s41598-022-14310-x (PMC9203502; doi:10.1038/s41598-022-14310-x)
Supplement: Supplementary file 2 — Supplementary Information 2. [file 41598_2022_14310_MOESM2_ESM.xlsx]

## Sheet: clustering
seq_id	PIG30/1	G10/1	BP-4	BP~PIG	fc
TCONS_00000001	114.189	86.0748	97.0164	105.603	-0.294984
TCONS_00000002	361.883	1530.57	240.669	301.276	2.34491
TCONS_00000003	300.143	1202.68	213.129	256.636	2.22846
TCONS_00000004	131.829	48.8546	63.5223	97.6757	-0.999505
TCONS_00000005	4430.08	9180.21	7173.95	5802.02	0.661973
TCONS_00000006	35.5448	39.9926	47.1474	41.3461	-0.0480182
TCONS_00000007	255.725	106.37	258.133	256.929	-1.27228
TCONS_00000009	444.235	1869.99	504.776	474.505	1.97853
TCONS_00000010	128.34	5.38185	198.017	163.179	-4.9222
TCONS_00000011	3957.48	796.804	3380.93	3669.2	-2.20317
TCONS_00000012	1701.78	702.867	3534.26	2618.02	-1.89715
TCONS_00000013	401.573	373.202	335.197	368.385	0.0187424
TCONS_00000015	397.163	236.728	185.59	291.377	-0.299654
TCONS_00000016	39.2198	45.3098	27.051	33.1354	0.45145
TCONS_00000017	4648.38	1711.36	3504.48	4076.43	-1.25216
TCONS_00000018	647.061	484.863	750.524	698.793	-0.527287
TCONS_00000019	1291.65	5078.9	1520.89	1406.27	1.85264
TCONS_00000020	231.395	1303.76	478.807	355.101	1.87638
TCONS_00000021	179.819	2666.62	387.341	283.58	3.23318
TCONS_00000022	786.71	339.527	658.229	722.47	-1.08941
TCONS_00000023	3.93998	36.4478	5.46588	4.70293	2.9542
TCONS_00000024	1334.28	337.754	1229.86	1282.07	-1.92443
TCONS_00000025	70.2342	559.153	156.603	113.419	2.30159
TCONS_00000026	63.2845	1	39.0511	51.1678	-5.67716
TCONS_00000027	519.172	4.54478	250.345	384.759	-6.4036
TCONS_00000028	150.522	208.362	117.451	133.987	0.637005
TCONS_00000029	132.791	162.837	61.1309	96.9609	0.747953
TCONS_00000030	370.933	3316.97	1156.89	763.912	2.11839
TCONS_00000031	17.108	630.386	301.272	159.19	1.98549
TCONS_00000032	116.961	1078.59	416.788	266.875	2.01491
TCONS_00000033	2347.84	119.75	1343.74	1845.79	-3.94614
TCONS_00000034	431.707	938.595	348.594	390.151	1.26647
TCONS_00000035	378.788	2.77239	155.073	266.93	-6.58919
TCONS_00000036	752.158	836.773	1143.3	947.729	-0.179638
TCONS_00000037	2475	7582.31	6504.61	4489.81	0.755985
TCONS_00000038	439.057	798.576	577.843	508.45	0.651324
TCONS_00000041	110.514	252.68	99.9937	105.254	1.26344
TCONS_00000043	1906.11	234.956	1043.04	1474.58	-2.64984
TCONS_00000044	92.1394	9.86195	117.857	104.998	-3.41235
TCONS_00000045	132.564	256.224	94.7835	113.674	1.17251
TCONS_00000046	28.9298	48.8546	27.051	27.9904	0.803562
TCONS_00000047	64.9446	38.2202	59.0564	62.0005	-0.697945
TCONS_00000048	89.1995	107.343	82.8745	86.037	0.319199
TCONS_00000049	98.7544	158.743	76.92	87.8372	0.853789
TCONS_00000050	8.34995	16.9515	9.18745	8.7687	0.950978
TCONS_00000051	61.2696	45.3098	18.8635	40.0665	0.177425
TCONS_00000052	233.259	201.28	82.8745	158.067	0.34867
TCONS_00000053	270.008	156.97	144.652	207.33	-0.40144
TCONS_00000054	84.0545	270.403	104.46	94.2572	1.52044
TCONS_00000055	47.3047	13.4067	25.5623	36.4335	-1.44231
TCONS_00000056	95.8144	974.043	87.3404	91.5774	3.41092
TCONS_00000057	555.187	29.3583	220.572	387.88	-3.72377
TCONS_00000058	120.804	15.1791	161.027	140.916	-3.21467
TCONS_00000059	1294.59	107.343	772.853	1033.72	-3.26755
TCONS_00000060	107.574	61.2613	197.499	152.536	-1.31611
TCONS_00000061	683.811	52.3993	328.498	506.154	-3.27196
TCONS_00000063	24.2451	53.3478	49.6356	36.9404	0.530231
TCONS_00000064	16.4349	245.59	15.8863	16.1606	3.9257
TCONS_00000065	251.633	419.284	167.726	209.679	0.999742
TCONS_00000066	117.864	48.8546	99.9937	108.929	-1.15682
TCONS_00000067	213.414	869.472	863.659	538.537	0.691095
TCONS_00000068	6122.04	8887.77	8031.4	7076.72	0.328741
TCONS_00000069	2237.59	87.8472	1094.4	1665.99	-4.24524
TCONS_00000070	62.0415	1	1	31.5207	-4.97823
TCONS_00000071	79.1371	104.385	279.707	179.422	-0.781443
TCONS_00000072	441.997	171.15	295.748	368.873	-1.10786
TCONS_00000073	3312.89	4701.38	5711.37	4512.13	0.0592757
TCONS_00000074	89.9344	32.903	97.7607	93.8475	-1.5121
TCONS_00000075	394.223	350.161	509.366	451.795	-0.367648
TCONS_00000076	528.727	662.102	510.11	519.418	0.350156
TCONS_00000077	145.764	26.9954	67.7423	106.753	-1.98349
TCONS_00000078	175.744	1	101.725	138.734	-7.11618
TCONS_00000079	696.306	8.08956	414.838	555.572	-6.10177
TCONS_00000080	3975.86	506.131	2231.71	3103.78	-2.61645
TCONS_00000081	95.0794	117.978	275.652	185.366	-0.651856
TCONS_00000082	317.048	94.9367	371.668	344.358	-1.85887
TCONS_00000083	86.2595	29.3583	62.778	74.5187	-1.34384
TCONS_00000084	101.694	130.385	158.05	129.872	0.00568748
TCONS_00000085	1485.69	1870.87	2751.98	2118.84	-0.179562
TCONS_00000086	278.828	139.246	292.027	285.428	-1.03549
TCONS_00000087	1086.48	653.525	683.375	884.928	-0.437317
TCONS_00000088	269.924	1259.35	233.875	251.899	2.32176
TCONS_00000089	504.472	39.9926	252.578	378.525	-3.24258
TCONS_00000090	71.5596	128.612	173.681	122.62	0.0688274
TCONS_00000091	37.7498	1	21.0965	29.4231	-4.87888
TCONS_00000092	73.0296	109.116	82.1302	77.5799	0.492108
TCONS_00000093	109.362	85.276	117.512	113.437	-0.41168
TCONS_00000094	453.539	1356.92	468.779	461.159	1.557
TCONS_00000095	527.257	3161.17	107.437	317.347	3.31633
TCONS_00000096	5559.04	1838.97	3390.6	4474.82	-1.28293
TCONS_00000097	641.181	71.8956	623.99	632.586	-3.13729
TCONS_00000098	4987.21	2634.77	4231.68	4609.44	-0.806916
TCONS_00000099	109.779	527.4	58.3121	84.0456	2.64965
TCONS_00000100	25.2548	22.2687	15.142	20.1984	0.140776
TCONS_00000101	1193.16	571.71	530.207	861.683	-0.591875
TCONS_00000102	275.888	520.311	198.243	237.065	1.13409
TCONS_00000103	45.8347	109.116	18.8635	32.3491	1.75407
TCONS_00000105	25.4325	1	1	13.2163	-3.72424
TCONS_00000106	81.8495	144.564	101.482	91.6658	0.657254
TCONS_00000107	395.693	1449.04	415.583	405.638	1.83683
TCONS_00000108	662.676	1139.03	1070.44	866.558	0.394438
TCONS_00000109	513.893	1	2236.92	1375.41	-10.4256
TCONS_00000110	94.3444	54.1717	85.1074	89.7259	-0.727985
TCONS_00000111	233.052	232.338	248.459	240.756	-0.0513436
TCONS_00000112	141.78	288.432	132.961	137.37	1.07016
TCONS_00000113	195.774	86.0748	141.675	168.725	-0.971007
TCONS_00000115	238.404	130.385	346.361	292.382	-1.16508
TCONS_00000118	123.009	4.54478	111.903	117.456	-4.69177
TCONS_00000119	139.914	174.694	409.628	274.771	-0.6534
TCONS_00000120	2873.36	31565.5	5353.36	4113.36	2.93996
TCONS_00000121	309.698	77.2128	175.169	242.434	-1.65068
TCONS_00000122	399.368	2799.61	553.281	476.325	2.55521
TCONS_00000123	403.777	351.933	328.498	366.137	-0.0570847
TCONS_00000124	215.619	142.791	113.391	164.505	-0.204226
TCONS_00000125	3212.93	3629.08	2806.32	3009.62	0.27002
TCONS_00000126	1153.47	10803.7	2385.78	1769.62	2.61001
TCONS_00000127	131.094	1	118.602	124.848	-6.96403
TCONS_00000128	1063.07	282.81	1078.77	1070.92	-1.92095
TCONS_00000129	125.214	18.7239	281.606	203.41	-3.44144
TCONS_00000130	2286.84	1176.1	1791.07	2038.95	-0.793819
TCONS_00000131	274.418	43.5374	317.333	295.875	-2.76466
TCONS_00000132	1368.83	1131.79	2018.83	1693.83	-0.581683
TCONS_00000133	139.179	78.9852	111.903	125.541	-0.668504
TCONS_00000134	75.9695	34.6754	79.8972	77.9334	-1.16833
TCONS_00000135	197.914	61.6725	158.547	178.231	-1.53105
TCONS_00000136	35.8843	36.8605	18.1112	26.9977	0.449236
TCONS_00000137	3.20499	20.4963	6.21019	4.70759	2.1223
TCONS_00000139	28.1948	4.54478	18.1192	23.157	-2.34917
TCONS_00000140	827.135	7448.59	1274.52	1050.83	2.82544
TCONS_00000141	104.634	18.7239	159.539	132.087	-2.81853
TCONS_00000142	79.6445	47.0822	70.2211	74.9328	-0.670416
TCONS_00000143	87.095	16.3563	23.7398	55.4174	-1.76049
TCONS_00000144	21.9499	1.0088	1	11.4749	-3.50778
TCONS_00000145	367.028	2806.69	382.833	374.93	2.90417
TCONS_00000146	231.789	351.933	213.874	222.832	0.659348
TCONS_00000147	292.058	591.206	275.652	283.855	1.05851
TCONS_00000149	288.383	302.306	198.987	243.685	0.310992
TCONS_00000150	142.119	55.9441	128.278	135.198	-1.27302
TCONS_00000152	647.276	309.986	639.624	643.45	-1.05362
TCONS_00000153	565.476	1964.81	1009.54	787.508	1.31902
TCONS_00000154	1079.97	4079.27	1631.05	1355.51	1.58948
TCONS_00000155	302.348	75.4404	455.775	379.062	-2.32902
TCONS_00000156	522.112	965.181	341.896	432.004	1.15975
TCONS_00000157	422.887	100.254	343.384	383.135	-1.9342
TCONS_00000158	159.759	132.157	99.9937	129.876	0.0251141
TCONS_00000159	24.5199	667.419	33.7498	29.1349	4.51777
TCONS_00000160	472.132	32.903	593.473	532.803	-4.01731
TCONS_00000161	27.4598	2.77239	50.1247	38.7923	-3.80657
TCONS_00000162	189.894	16.9515	164.749	177.321	-3.38688
TCONS_00000163	51.7147	68.3509	56.0792	53.8969	0.342757
TCONS_00000164	1155.68	63.0337	1163.62	1159.65	-4.20142
TCONS_00000165	561.067	2051.66	618.036	589.552	1.7991
TCONS_00000166	2052.37	3361.45	2190.77	2121.57	0.663951
TCONS_00000167	702.921	6.31717	455.031	578.976	-6.51808
TCONS_00000168	71.5883	30.6863	1	36.2942	-0.242142
TCONS_00000169	29.0895	3703.73	83.8734	56.4815	6.03506
TCONS_00000170	25.2548	8.08956	25.5623	25.4086	-1.65118
TCONS_00000171	66.4146	2305.11	294.259	180.337	3.67607
TCONS_00000172	266.333	75.4404	143.908	205.12	-1.44306
TCONS_00000173	75.9695	128.612	85.1074	80.5384	0.675276
TCONS_00000174	930.034	296.989	760.2	845.117	-1.50874
TCONS_00000175	12.7599	1	17.3749	15.0674	-3.91336
TCONS_00000176	42.1597	137.474	14.3976	28.2786	2.28137
TCONS_00000177	572.091	50.6269	544.349	558.22	-3.46286
TCONS_00000178	272.213	649.695	303.191	287.702	1.17519
TCONS_00000179	412.898	201.744	474.953	443.925	-1.13779
TCONS_00000180	522.547	170.686	269.872	396.209	-1.21492
TCONS_00000181	138.444	36.4478	161.027	149.736	-2.03851
TCONS_00000182	28.1948	6.31717	43.4259	35.8103	-2.50303
TCONS_00000183	62.2485	22.9518	61.5417	61.8951	-1.43122
TCONS_00000184	49.1545	65.566	59.8788	54.5166	0.266251
TCONS_00000185	57.5304	112.57	69.8364	63.6834	0.821833
TCONS_00000186	98.7544	82.53	15.8863	57.3203	0.525871
TCONS_00000187	49.5097	36.4478	15.8863	32.698	0.156629
TCONS_00000188	181.074	483.09	233.226	207.15	1.22162
TCONS_00000189	405.247	103.799	367.946	386.596	-1.89704
TCONS_00000190	342.773	5133.84	770.62	556.697	3.20508
TCONS_00000192	127.419	6.31717	101.482	114.451	-4.1793
TCONS_00000193	26.7248	39.9926	35.2384	30.9816	0.368321
TCONS_00000194	28.1948	16.9515	55.3349	41.7649	-1.30088
TCONS_00000195	1129.22	4033.19	3164.33	2146.78	0.90975
TCONS_00000196	600.021	286.355	769.876	684.948	-1.25819
TCONS_00000197	1.735	2.77239	2.48863	2.11181	0.392648
TCONS_00000198	1	11.6343	5.46588	3.23294	1.84747
TCONS_00000199	712.476	3815.19	2417.79	1565.13	1.28547
TCONS_00000200	85.5245	8.08956	56.0792	70.8019	-3.12965
TCONS_00000201	106.839	87.8472	72.4541	89.6466	-0.0292518
TCONS_00000202	364.088	254.452	372.412	368.25	-0.533292
TCONS_00000203	142.119	273.948	64.2666	103.193	1.40856
TCONS_00000204	86.9945	45.3098	105.204	96.0992	-1.0847
TCONS_00000205	2.8193	93.0407	5.76983	4.29457	4.43728
TCONS_00000206	268.653	180.609	266.581	267.617	-0.5673
TCONS_00000207	100.969	34.9556	31.5572	66.2631	-0.922681
TCONS_00000208	151.674	2.77239	93.2949	122.484	-5.46532
TCONS_00000209	1103.49	947.457	842.818	973.154	-0.0386077
TCONS_00000210	172.254	89.6195	152.84	162.547	-0.858972
TCONS_00000211	14.9649	4.54478	27.7953	21.3801	-2.23399
TCONS_00000212	525.787	3944.57	967.119	746.453	2.40174
TCONS_00000214	47.3047	2.77239	12.1647	29.7347	-3.42295
TCONS_00000215	686.751	725.908	782.529	734.64	-0.0172507
TCONS_00000216	147.999	204.825	260.021	204.01	0.00575194
TCONS_00000217	342.773	1043.17	424.514	383.644	1.44314
TCONS_00000218	17.1699	68.3509	12.909	15.0395	2.18421
TCONS_00000219	13.4949	63.0337	2.48863	7.99177	2.97954
TCONS_00000220	10.5549	27.5859	1	5.77747	2.25542
TCONS_00000221	5.40997	1	3.97725	4.69361	-2.2307
TCONS_00000222	85.5245	15.1791	93.2949	89.4097	-2.55835
TCONS_00000223	932.239	9070.32	2717.74	1824.99	2.31327
TCONS_00000224	3.93998	57.7165	23.3294	13.6347	2.0817
TCONS_00000225	271.478	213.687	419.304	345.391	-0.692731
TCONS_00000228	14.2299	50.6269	13.6533	13.9416	1.86051
TCONS_00000229	476.542	2863.41	501.179	488.861	2.55024
TCONS_00000230	1	3.58711	52.8036	26.9018	-2.90681
TCONS_00000231	370.49	84.0114	590.781	480.635	-2.51629
TCONS_00000232	37.0148	68.3509	72.4541	54.7345	0.320511
TCONS_00000233	2420.6	5098.4	2830.14	2625.37	0.957524
TCONS_00000234	209.004	132.157	254.067	231.536	-0.808981
TCONS_00000235	880.79	364.34	836.12	858.455	-1.23646
TCONS_00000236	369.233	242.045	330.731	349.982	-0.532005
TCONS_00000237	69.3546	117.978	87.3404	78.3475	0.590559
TCONS_00000238	210.474	162.288	168.471	189.472	-0.223432
TCONS_00000239	1	139.35	1	1	7.12257
TCONS_00000240	25.2965	432.629	1.00437	13.1504	5.03995
TCONS_00000241	153.041	36.5085	118.334	135.688	-1.89398
TCONS_00000242	69.3546	4.54478	35.2384	52.2965	-3.52443
TCONS_00000243	70.8246	1	61.2894	66.057	-6.04564
TCONS_00000244	495.313	658.476	795.55	645.432	0.0288669
TCONS_00000245	9.4237	178.32	6.58691	8.0053	4.47737
TCONS_00000246	969.724	1383.46	1176.27	1073	0.366635
TCONS_00000247	33.3398	54.1717	35.2384	34.2891	0.659789
TCONS_00000248	257.91	16.105	208.613	233.262	-3.85637
TCONS_00000249	562.848	122.802	284.39	423.619	-1.78643
TCONS_00000250	181.276	162.274	217.149	199.213	-0.295876
TCONS_00000251	497.122	665.647	449.821	473.471	0.49148
TCONS_00000252	251.633	59.4889	109.67	180.651	-1.60252
TCONS_00000253	189.894	360.795	133.488	161.691	1.15794
TCONS_00000254	508.147	321.803	510.11	509.128	-0.661852
TCONS_00000255	578.706	231.411	611.337	595.021	-1.36248
TCONS_00000256	33.3398	133.929	210.896	122.118	0.133194
TCONS_00000257	20.8449	15.1791	22.5851	21.715	-0.516606
TCONS_00000258	12539.3	37102.5	51938.4	32238.8	0.202716
TCONS_00000259	99.4894	913.781	251.089	175.289	2.38211
TCONS_00000260	1459.23	1711.36	748.291	1103.76	0.632716
TCONS_00000261	1425.42	8208.94	1877.41	1651.41	2.31349
TCONS_00000262	73.7645	63.0337	45.6588	59.7116	0.0781109
TCONS_00000263	106.104	1	69.4768	87.7904	-6.45599
TCONS_00000264	48.0397	146.336	65.7553	56.8975	1.36285
TCONS_00000265	1217.42	25486.2	890.454	1053.94	4.59586
TCONS_00000266	1.00887	3.92779	14.0783	7.54358	-0.941532
TCONS_00000267	10.0722	6.17994	10.7902	10.4312	-0.755234
TCONS_00000268	53.9197	20.4963	30.0282	41.974	-1.03413
TCONS_00000269	17.9049	4.54478	38.2157	28.0603	-2.62625
TCONS_00000270	2002.39	11397.5	1016.24	1509.32	2.91675
TCONS_00000271	4577.08	39388.8	6909.72	5743.4	2.77781
TCONS_00000272	240.609	5084.22	1400.31	820.46	2.63152
TCONS_00000273	2.46999	4.54478	5.46588	3.96794	0.195822
TCONS_00000274	267.803	5908.38	409.628	338.716	4.12462
TCONS_00000275	418.477	36.4478	161.772	290.125	-2.99277
TCONS_00000276	5.40997	24.0411	1	3.20499	2.90711
TCONS_00000277	56.1247	8.08956	60.5451	58.3349	-2.85023
TCONS_00000278	2286.1	405.105	1826.8	2056.45	-2.34379
TCONS_00000279	1529.79	194.191	1197.11	1363.45	-2.81171
TCONS_00000281	54.6547	2849.23	395.486	225.07	3.66212
TCONS_00000282	95.8144	286.355	71.7098	83.7621	1.77344
TCONS_00000283	309.698	440.553	344.128	326.913	0.430409
TCONS_00000284	261.453	67.7489	117.127	189.29	-1.48233
TCONS_00000286	331.013	633.744	317.333	324.173	0.967136
TCONS_00000287	230.544	68.0495	535.072	382.808	-2.49196
TCONS_00000288	38.4587	1.0035	11.5966	25.0277	-4.64041
TCONS_00000289	50.0449	26.1114	115.793	82.9189	-1.66702
TCONS_00000290	192.834	325.348	312.867	252.851	0.363699
TCONS_00000292	1665.76	1158.37	1967.48	1816.62	-0.649161
TCONS_00000293	1978.14	476.001	1877.41	1927.78	-2.0179
TCONS_00000294	110.514	16.9515	60.5451	85.5296	-2.33501
TCONS_00000295	75.3318	27.0328	78.7432	77.0375	-1.51085
TCONS_00000296	21.9094	12.9482	11.5197	16.7145	-0.368353
TCONS_00000297	75.6046	11.5443	29.1133	52.359	-2.18126
TCONS_00000298	59.0646	4.54478	79.1529	69.1088	-3.92659
TCONS_00000299	826.4	899.602	1175.53	1000.97	-0.154033
TCONS_00000300	50.9797	1	63.5223	57.251	-5.83923
TCONS_00000301	428.032	50.6269	259.277	343.654	-2.76298
TCONS_00000302	28.9437	77.5491	1	14.9718	2.37286
TCONS_00000304	44.6379	1	1.10705	22.8725	-4.51554
TCONS_00000305	125.676	256.221	112.54	119.108	1.10512
TCONS_00000306	325.79	300.399	118.593	222.191	0.435076
TCONS_00000307	116.394	1192.05	140.931	128.662	3.21178
TCONS_00000308	45.0997	4.54478	34.4941	39.7969	-3.13037
TCONS_00000309	130.359	312.941	163.26	146.81	1.09195
TCONS_00000310	220.764	39.9926	304.68	262.722	-2.71573
TCONS_00000311	181.809	100.254	180.38	181.095	-0.853084
TCONS_00000312	36.2798	20.4963	45.6588	40.9693	-0.99918
TCONS_00000313	290.588	771.99	522.019	406.303	0.926024
TCONS_00000318	842.57	167.605	1314.71	1078.64	-2.68608
TCONS_00000319	126.684	141.019	142.42	134.552	0.0677257
TCONS_00000320	196.509	272.176	187.823	192.166	0.502187
TCONS_00000321	5.40997	639.061	6.21019	5.81008	6.78125
TCONS_00000322	399.368	809.21	708.842	554.105	0.546355
TCONS_00000323	84.0545	15.1791	132.743	108.399	-2.83619
TCONS_00000324	41.4247	16.9515	75.4313	58.428	-1.78525
TCONS_00000325	123.009	160.515	103.715	113.362	0.501771
TCONS_00000326	195.039	87.8472	311.379	253.209	-1.52726
TCONS_00000327	172.254	82.53	173.681	172.968	-1.06751
TCONS_00000328	782.28	807.25	833.017	807.649	-0.000712013
TCONS_00000329	5757.5	7014.54	3454.66	4606.08	0.606809
TCONS_00000330	185.484	48.8546	94.7835	140.134	-1.52024
TCONS_00000331	389.813	13.4067	197.499	293.656	-4.4531
TCONS_00000332	145.794	103.799	194.521	170.157	-0.713078
TCONS_00000333	471.397	171.15	324.032	397.714	-1.21647
TCONS_00000334	601.491	110.888	502.667	552.079	-2.31577
TCONS_00000335	146.529	11.6343	15.142	80.8355	-2.7966
TCONS_00000336	228.114	13.4067	151.351	189.732	-3.82294
TCONS_00000337	1539.35	149.881	1246.98	1393.16	-3.21648
TCONS_00000338	259.467	2228.97	1105.51	682.489	1.7075
TCONS_00000339	34.8098	559.304	46.4031	40.6065	3.78385
TCONS_00000340	80.1038	1049.43	284.372	182.238	2.52571
TCONS_00000341	1481.14	4461.21	2965.13	2223.14	1.00484
TCONS_00000342	2.46999	9.86195	12.909	7.68949	0.358984
TCONS_00000343	97.1942	558.07	130.275	113.735	2.29477
TCONS_00000344	20.5865	1.02784	30.9129	25.7497	-4.64687
TCONS_00000345	1	28.3659	7.13656	4.06828	2.80167
TCONS_00000346	7.22856	54.5965	3.89075	5.55966	3.29574
TCONS_00000347	584.586	305.851	446.844	515.715	-0.753745
TCONS_00000348	125.214	146.336	85.1074	105.161	0.476689
TCONS_00000351	920.479	1495.13	753.501	836.99	0.836989
TCONS_00000352	503.002	211.915	443.866	473.434	-1.15968
TCONS_00000353	2934.37	55.9441	1032.62	1983.49	-5.14791
TCONS_00000355	1	1	30.1041	15.552	-3.95903
TCONS_00000356	441.262	561.076	327.009	384.135	0.546581
TCONS_00000357	131.094	63.0337	123.812	127.453	-1.01577
TCONS_00000358	28.1948	2.77239	20.3521	24.2735	-3.13018
TCONS_00000359	65.6796	759.583	173.681	119.68	2.66602
TCONS_00000360	114.924	84.3024	114.88	114.902	-0.446758
TCONS_00000361	150.939	460.049	106.692	128.815	1.83648
TCONS_00000362	104.634	272.176	78.4086	91.5213	1.57236
TCONS_00000363	346.094	246.248	617.599	481.846	-0.968462
TCONS_00000364	77.7929	44.6514	204.634	141.213	-1.6611
TCONS_00000365	14.2299	11.6343	2.48863	8.35927	0.476936
TCONS_00000366	10.5549	1	4.72157	7.63826	-2.93324
TCONS_00000367	13.4949	16.9515	7.69882	10.5969	0.677776
TCONS_00000368	27.4598	63.0337	53.1019	40.2809	0.646029
TCONS_00000369	1	465.366	207.919	104.46	2.15542
TCONS_00000370	595.611	1355.11	543.604	569.607	1.25037
TCONS_00000371	246.488	2.77239	129.022	187.755	-6.08158
TCONS_00000372	9.08495	32.903	21.0965	15.0907	1.12456
TCONS_00000373	280.298	54.1717	137.954	209.126	-1.94876
TCONS_00000374	228.114	456.504	99.2494	163.682	1.47973
TCONS_00000375	152.34	175.298	105.995	129.167	0.440566
TCONS_00000376	200.919	1495.13	160.283	180.601	3.04939
TCONS_00000377	20.1788	69.5809	115.575	67.8769	0.0357707
TCONS_00000378	1	110.827	1.00247	1.00124	6.79038
TCONS_00000379	408.659	1	448.492	428.575	-8.74341
TCONS_00000380	35.7977	201.7	58.1297	46.9637	2.10259
TCONS_00000381	123.744	210.142	355.293	239.518	-0.188773
TCONS_00000382	142.589	208.723	150.501	146.545	0.510246
TCONS_00000383	248.969	2189.13	423.154	336.062	2.70356
TCONS_00000384	60.5346	1578.43	93.2949	76.9147	4.35909
TCONS_00000385	342.038	1300.16	865.148	603.593	1.10704
TCONS_00000386	16.4349	2.77239	6.21019	11.3225	-2.03
TCONS_00000387	760.985	2.77239	3.81569	382.4	-7.10781
TCONS_00000389	115.51	869.431	2540.57	1328.04	-0.611155
TCONS_00000390	1225.97	2299.09	4717.46	2971.72	-0.370233
TCONS_00000392	23.0499	29.3583	8.44313	15.7465	0.898736
TCONS_00000394	84.7602	75.7316	309.663	197.212	-1.38078
TCONS_00000395	395.658	93.7544	2.45233	199.055	-1.08621
TCONS_00000397	11.7736	52.2565	19.413	15.5933	1.74468
TCONS_00000399	60.5346	22.2687	35.2384	47.8865	-1.1046
TCONS_00000400	1	1911.46	1	1	10.9005
TCONS_00000401	1	240.447	1.74431	1.37216	7.45313
TCONS_00000402	1	197.735	1	1	7.62742
TCONS_00000409	136.974	75.4404	38.2157	87.5948	-0.215509
TCONS_00000410	180.339	259.769	199.732	190.036	0.45096
TCONS_00000411	165.639	2.77239	7.69882	86.6689	-4.96631
TCONS_00000412	12.0249	1	1	6.51245	-2.7032
TCONS_00000418	39.9548	18.7239	12.909	26.4319	-0.497399
TCONS_00000419	636.94	3164.67	1388.97	1012.96	1.64348
TCONS_00000420	24.7695	137.474	239.5	132.135	0.0571489
TCONS_00000421	1.01161	82.6045	1.24741	1.12951	6.19245
TCONS_00000422	5.40997	13.4067	3.23294	4.32146	1.63337
TCONS_00000423	155.76	1.04716	23.1589	89.4595	-6.41668
TCONS_00000424	16.3405	1	1.02387	8.68218	-3.11806
TCONS_00000425	125.214	9.86147	129.554	127.384	-3.69124
TCONS_00000426	1	1.00048	8.65488	4.82744	-2.27056
TCONS_00000427	252.368	236.728	201.22	226.794	0.0618479
TCONS_00000428	362.361	2595.64	678.733	520.547	2.31799
TCONS_00000429	64.4547	717.109	71.0544	67.7545	3.4038
TCONS_00000430	607.371	114.433	366.458	486.914	-2.08917
TCONS_00000431	271.02	51.1198	428.177	349.599	-2.77374
TCONS_00000432	389.126	735.346	356.007	372.567	0.980925
TCONS_00000433	4565.32	11847.7	4981.95	4773.64	1.31145
TCONS_00000434	1.01355	741.829	59.1459	30.0797	4.62422
TCONS_00000435	105.766	1595.11	1	53.383	4.90113
TCONS_00000436	258.983	204.825	274.163	266.573	-0.380139
TCONS_00000437	7.61496	15.1791	6.95451	7.28474	1.05914
TCONS_00000438	344.978	468.911	214.618	279.798	0.744928
TCONS_00000439	9.08495	151.653	13.6533	11.3691	3.73758
TCONS_00000440	188.424	13.4067	175.169	181.797	-3.7613
TCONS_00000441	49.5097	789.714	66.4996	58.0046	3.76709
TCONS_00000442	97.1392	277.493	193.53	145.335	0.933073
TCONS_00000443	22.46	1	4.22434	13.3422	-3.73792
TCONS_00000444	110.514	146.336	120.834	115.674	0.33922
TCONS_00000445	4374.96	31340.4	10905.9	7640.43	2.0363
TCONS_00000446	22.3149	2.77239	30.0282	26.1715	-3.2388
TCONS_00000447	197.244	607.158	234.714	215.979	1.49118
TCONS_00000448	78.1745	1982.53	1.74431	39.9594	5.63266
TCONS_00000449	256.043	4.54478	150.607	203.325	-5.48343
TCONS_00000450	104.634	470.684	276.396	190.515	1.30485
TCONS_00000451	7.61496	2783.65	14.3976	11.0063	7.98251
TCONS_00000453	24.7211	132.223	69.6906	47.2058	1.48594
TCONS_00000454	7.0708	68.2261	45.9285	26.4996	1.36435
TCONS_00000455	46.5697	6973.59	29.2839	37.9268	7.52254
TCONS_00000456	3682.59	80.7576	3581.15	3631.87	-5.49097
TCONS_00000457	417.007	1062.66	873.335	645.171	0.719927
TCONS_00000458	1	1	5.10433	3.05217	-1.60983
TCONS_00000459	19.3749	11.6343	9.93176	14.6533	-0.332844
TCONS_00000460	136.239	43.5374	214.618	175.429	-2.01056
TCONS_00000461	233.994	1225.72	289.794	261.894	2.22657
TCONS_00000462	264.863	224.321	222.805	243.834	-0.120335
TCONS_00000463	86.9945	284.583	102.227	94.6107	1.58877
TCONS_00000464	150.204	70.1232	83.6188	116.911	-0.737452
TCONS_00000465	1188.75	1130.01	1532.8	1360.78	-0.268093
TCONS_00000466	17.1699	15.1791	5.46588	11.3179	0.423481
TCONS_00000467	129.624	1	1	65.312	-6.02928
TCONS_00000468	260.453	8.08956	128.278	194.365	-4.58657
TCONS_00000469	934.444	34.6754	1443.48	1188.96	-5.09965
TCONS_00000470	1118.19	736.542	1665.28	1391.73	-0.918045
TCONS_00000471	127.419	78.9852	83.6188	105.519	-0.417847
TCONS_00000472	42.1597	1	27.051	34.6054	-5.11292
TCONS_00000473	1376.91	936.822	1165.11	1271.01	-0.440129
TCONS_00000475	136.974	9.86195	135.721	136.347	-3.78927
TCONS_00000476	1662.09	15.1791	800.393	1231.24	-6.34188
TCONS_00000477	198.714	2.77239	137.954	168.334	-5.92405
TCONS_00000478	251.633	2.77239	68.7325	160.183	-5.85244
TCONS_00000479	75.5359	1	37.4739	56.5049	-5.8203
TCONS_00000480	27.891	1	6.20767	17.0493	-4.09164
TCONS_00000482	225.909	373.202	210.152	218.03	0.775427
TCONS_00000483	59.676	64.3091	87.8057	73.7408	-0.197441
TCONS_00000484	1114.25	1669.38	1233.38	1173.82	0.508107
TCONS_00000485	109.779	27.5859	343.384	226.582	-3.03803
TCONS_00000486	92.1394	197.735	55.3349	73.7371	1.4231
TCONS_00000487	308.346	305.077	349.559	328.952	-0.108706
TCONS_00000488	276.024	116.649	192.527	234.275	-1.00603
TCONS_00000489	27.9419	4.87547	12.0667	20.0043	-2.0367
TCONS_00000490	482.422	24.0411	596.451	539.437	-4.48788
TCONS_00000491	93.6094	50.6269	62.0337	77.8216	-0.620266
TCONS_00000492	1584.92	2333.47	3554.35	2569.64	-0.139087
TCONS_00000493	14.2299	2.77239	3.23294	8.73142	-1.65509
TCONS_00000494	51.7147	6.31717	87.3404	69.5276	-3.46023
TCONS_00000495	275.153	100.254	257.044	266.099	-1.4083
TCONS_00000496	130.333	134.136	176.874	153.603	-0.195515
TCONS_00000497	408.949	1331.86	344.657	376.803	1.82156
TCONS_00000498	25.2548	227.866	26.3067	25.7808	3.14382
TCONS_00000499	5.40997	8.08956	2.48863	3.9493	1.03446
TCONS_00000500	5.40997	29.3583	2.48863	3.9493	2.8941
TCONS_00000501	89.9344	250.907	81.3858	85.6601	1.55046
TCONS_00000502	558.127	912.009	712.564	635.346	0.521507
TCONS_00000503	174.176	1346.08	201.879	188.028	2.83975
TCONS_00000504	9.36794	27.7537	4.80669	7.08732	1.96937
TCONS_00000505	239.139	219.004	233.97	236.554	-0.111215
TCONS_00000506	122.274	114.433	114.136	118.205	-0.0467879
TCONS_00000507	111.249	116.205	126.789	119.019	-0.0345198
TCONS_00000508	3110.77	965.181	3568.49	3339.63	-1.79082
TCONS_00000509	14.2299	1	21.8408	18.0354	-4.17276
TCONS_00000510	23.7849	1294.85	18.8635	21.3242	5.92415
TCONS_00000511	39.2198	91.3919	51.6133	45.4166	1.00885
TCONS_00000512	520.642	562.848	472.15	496.396	0.181254
TCONS_00000513	222.969	167.605	156.561	189.765	-0.179149
TCONS_00000514	1	1	40.4486	20.7243	-4.37325
TCONS_00000515	40.5744	1.13732	51.0461	45.8103	-5.33197
TCONS_00000516	80.6066	3.42558	8.71159	44.6591	-3.70453
TCONS_00000517	36.1657	23.5016	31.001	33.5834	-0.514987
TCONS_00000518	1.00235	45.0587	1.81459	1.40847	4.9996
TCONS_00000519	1185.08	3072.55	464.707	824.894	1.89716
TCONS_00000520	81.8495	426.374	105.948	93.8988	2.18294
TCONS_00000522	52.4497	2.77239	28.5396	40.4947	-3.86853
TCONS_00000523	153.879	1	130.511	142.195	-7.15173
TCONS_00000525	291.323	929.733	655.996	473.659	0.972966
TCONS_00000526	2.46999	64.8061	1.74431	2.10715	4.94276
TCONS_00000527	98.0194	6.31717	93.2949	95.6572	-3.92052
TCONS_00000528	143.589	9.86195	101.482	122.535	-3.63518
TCONS_00000529	393.488	366.113	297.981	345.735	0.0826244
TCONS_00000530	2.46999	4.54478	33.7498	18.1099	-1.9945
TCONS_00000531	3.93998	13.4067	97.7607	50.8503	-1.9233
TCONS_00000532	141.505	405.184	66.1	103.802	1.96474
TCONS_00000534	57.5946	172.922	23.3294	40.462	2.09548
TCONS_00000535	188.303	309.317	168.126	178.214	0.795471
TCONS_00000536	188.424	52.3993	21.0965	104.76	-0.999472
TCONS_00000537	432.871	115.061	299.174	366.022	-1.66953
TCONS_00000538	419.845	1	363.165	391.505	-8.61289
TCONS_00000539	6.87996	6.31717	7.69882	7.28939	-0.20652
TCONS_00000540	431.707	257.997	407.395	419.551	-0.701492
TCONS_00000541	58.3296	8.08956	67.2439	62.7867	-2.95633
TCONS_00000543	1058.33	556.903	445.222	751.776	-0.432877
TCONS_00000544	29.6648	2.77239	33.0055	31.3351	-3.49858
TCONS_00000546	946.939	424.601	820.489	883.714	-1.05747
TCONS_00000547	13.4949	59.4889	1.74431	7.61961	2.96483
TCONS_00000548	1	25.8135	1	1	4.69005
TCONS_00000549	1	346.616	1	1	8.43719
TCONS_00000550	693.366	924.416	597.195	645.28	0.518616
TCONS_00000551	68.6196	77.2128	57.5678	63.0937	0.291344
TCONS_00000553	116.394	149.881	175.914	146.154	0.0363282
TCONS_00000554	285.443	160.515	318.822	302.132	-0.912473
TCONS_00000555	1632.19	4400.61	6001.06	3816.62	0.205406
TCONS_00000556	7178.73	9470.35	25381.2	16280	-0.781608
TCONS_00000557	1608.34	631.985	2373.16	1990.75	-1.65535
TCONS_00000558	6065.35	2113.68	6268.2	6166.77	-1.54476
TCONS_00000559	681.606	296.989	553.281	617.443	-1.0559
TCONS_00000560	6.14497	6.31717	14.3976	10.2713	-0.701266
TCONS_00000561	420.167	300.974	530.815	475.491	-0.659779
TCONS_00000562	221.279	75.0008	156.698	188.988	-1.33332
TCONS_00000563	810.965	546.896	817.512	814.239	-0.574185
TCONS_00000564	42.8947	47.0822	42.6815	42.7881	0.137972
TCONS_00000565	181.074	520.311	114.88	147.977	1.814
TCONS_00000566	112.719	1	62.778	87.7485	-6.4553
TCONS_00000567	20.8449	54.1717	12.909	16.877	1.68249
TCONS_00000568	1719.42	499.042	574.121	1146.77	-1.20034
TCONS_00000569	211.209	272.176	337.43	274.32	-0.0113173
TCONS_00000570	2051.64	637.288	1108.54	1580.09	-1.30999
TCONS_00000571	22.3149	1	6.21019	14.2625	-3.83416
TCONS_00000572	63.4746	1	12.1647	37.8197	-5.24106
TCONS_00000573	432.442	543.352	1277.5	854.971	-0.653988
TCONS_00000574	3.93998	39.9926	1	2.46999	4.01716
TCONS_00000575	6.14497	82.53	6.95451	6.54974	3.65541
TCONS_00000576	47.3047	57.7165	87.3404	67.3226	-0.222106
TCONS_00000577	83.3195	190.646	91.0619	87.1907	1.12865
TCONS_00000578	364.823	1	161.772	263.298	-8.04055
TCONS_00000579	102.429	125.067	64.2666	83.3478	0.585485
TCONS_00000580	62.7396	13.4067	34.4941	48.6168	-1.8585
TCONS_00000581	156.084	75.4404	117.113	136.599	-0.856532
TCONS_00000582	2144.25	8327.69	2407.37	2275.81	1.87154
TCONS_00000583	4636.62	5981.05	8981.14	6808.88	-0.187019
TCONS_00000584	6.33944	1	9.07331	7.70638	-2.94605
TCONS_00000586	3479.73	2824.42	4347.05	3913.39	-0.470464
TCONS_00000591	286.913	1	80.6415	183.777	-7.52181
TCONS_00000592	69.3546	1	21.8408	45.5977	-5.51089
TCONS_00000593	186.954	181.784	76.1757	131.565	0.466451
TCONS_00000594	155.349	1909.86	208.663	182.006	3.39141
TCONS_00000595	184.749	1115.83	169.959	177.354	2.65341
TCONS_00000596	203.859	13.4067	76.92	140.389	-3.38841
TCONS_00000597	139.914	68.3509	102.971	121.442	-0.829241
TCONS_00000598	142.119	16.9515	64.2666	103.193	-2.60586
TCONS_00000599	2940.25	732.997	1921.33	2430.79	-1.72955
TCONS_00000601	364.088	704.639	491.503	427.796	0.719963
TCONS_00000602	48.0397	31.1306	70.9655	59.5026	-0.934619
TCONS_00000603	100.224	2551.47	130.511	115.368	4.46702
TCONS_00000604	581.332	1902.78	405.868	493.6	1.94669
TCONS_00000606	17.9049	9.86195	12.909	15.407	-0.643636
TCONS_00000607	139.179	24.0411	166.982	153.081	-2.67072
TCONS_00000608	1	57.7165	1.74431	1.37216	5.39447
TCONS_00000610	2.46999	15.1791	4.72157	3.59578	2.07771
TCONS_00000611	1	936.822	73.1984	37.0992	4.65831
TCONS_00000612	1	9.86195	12.909	6.9545	0.503926
TCONS_00000613	1091.73	997.084	664.183	877.957	0.183566
TCONS_00000614	4.67498	18.7239	1	2.83749	2.72219
TCONS_00000615	14.9649	24.0411	4.72157	9.84323	1.2883
TCONS_00000616	3637.76	1957.72	5629.5	4633.63	-1.24297
TCONS_00000617	474.106	131.098	290.614	382.36	-1.54429
TCONS_00000619	35.5448	4.54478	53.8462	44.6955	-3.29785
TCONS_00000620	221.499	452.96	292.027	256.763	0.818946
TCONS_00000621	5.40997	6.31717	17.3749	11.3924	-0.850726
TCONS_00000623	249.872	268.659	454.604	352.238	-0.390774
TCONS_00000624	408.71	489.438	619.131	513.92	-0.0704191
TCONS_00000625	91.4044	314.713	95.5278	93.4661	1.75152
TCONS_00000626	89.9595	457.141	125.481	107.72	2.08535
TCONS_00000627	187.624	2708.58	617.111	402.368	2.75095
TCONS_00000628	97.3437	3982.28	131.46	114.402	5.12141
TCONS_00000629	72.6688	1316.2	129.154	100.911	3.70522
TCONS_00000632	216.554	117.014	360.355	288.454	-1.30166
TCONS_00000633	142.654	191.61	190.204	166.429	0.203266
TCONS_00000634	346.448	1876.19	357.526	351.987	2.41421
TCONS_00000635	42.4566	163.487	67.8768	55.1667	1.56731
TCONS_00000636	39.9592	1	136.239	88.0991	-6.46106
TCONS_00000637	217.824	821.617	341.151	279.488	1.55568
TCONS_00000638	255.308	793.259	361.992	308.65	1.36182
TCONS_00000640	117.592	42.1039	2471.28	1294.44	-4.94223
TCONS_00000642	199.289	92.3153	539.727	369.508	-2.00096
TCONS_00000643	235.16	559.813	150.119	192.639	1.53904
TCONS_00000644	447.877	148.108	217.595	332.736	-1.16773
TCONS_00000645	169.314	376.747	123.812	146.563	1.36208
TCONS_00000646	314.108	295.217	307.657	310.882	-0.0745936
TCONS_00000647	1	4.02433	1	1	2.00875
TCONS_00000648	4.67498	214.733	1	2.83749	6.24178
TCONS_00000649	1	1017.83	1	1	9.99128
TCONS_00000650	237.669	211.915	177.402	207.536	0.0301276
TCONS_00000651	10.5549	39.9926	7.69882	9.12688	2.13154
TCONS_00000652	640.446	600.068	478.849	559.648	0.100608
TCONS_00000653	156.084	39.9926	131.999	144.042	-1.84868
TCONS_00000654	117.864	57.7165	123.812	120.838	-1.06602
TCONS_00000655	121.539	142.791	41.9372	81.7381	0.804824
TCONS_00000656	705.861	1176.1	667.16	686.51	0.776657
TCONS_00000657	266.333	249.135	208.663	237.498	0.0690124
TCONS_00000658	1953.88	19632	2805.57	2379.72	3.04434
TCONS_00000659	147.264	39.9926	120.834	134.049	-1.74496
TCONS_00000660	56.1247	6.31717	25.5623	40.8435	-2.69276
TCONS_00000661	229.584	94.9367	162.516	196.05	-1.04618
TCONS_00000662	233.259	509.676	257.788	245.524	1.05372
TCONS_00000663	123.009	3489.07	46.4031	84.7061	5.36423
TCONS_00000664	6.14497	332.437	12.1647	9.15484	5.1824
TCONS_00000665	2.26489	2.77239	9.92549	6.09519	-1.13654
TCONS_00000666	17.375	1	1.00627	9.19063	-3.20016
TCONS_00000668	40.6898	31.1306	54.5906	47.6402	-0.613846
TCONS_00000669	62.0046	110.888	120.834	91.4193	0.278533
TCONS_00000670	174.459	156.97	176.658	175.559	-0.161463
TCONS_00000671	5.40997	194.191	1	3.20499	5.92101
TCONS_00000672	23.0499	607.158	8.44313	15.7465	5.26897
TCONS_00000673	158.289	148.108	180.38	169.334	-0.193226
TCONS_00000674	535.342	15.1791	344.873	440.108	-4.8577
TCONS_00000675	28.9298	800.348	10.6761	19.8029	5.33684
TCONS_00000676	602.226	132.157	867.381	734.803	-2.47511
TCONS_00000678	230.319	1814.16	367.946	299.132	2.60045
TCONS_00000680	42.7046	106.865	55.4207	49.0626	1.12309
TCONS_00000681	3.88668	98.1671	69.2632	36.5749	1.42438
TCONS_00000682	773.48	1943.54	807.836	790.658	1.29756
TCONS_00000683	134.769	389.154	181.868	158.319	1.29751
TCONS_00000684	304.553	63.0337	112.647	208.6	-1.72654
TCONS_00000685	1	89.6195	3.23294	2.11647	5.40408
TCONS_00000686	512.421	57.3952	631.885	572.153	-3.3174
TCONS_00000687	464.782	183.556	417.071	440.926	-1.26432
TCONS_00000688	716.151	77.2128	599.428	657.789	-3.09071
TCONS_00000689	12.9839	12.9135	48.4577	30.7208	-1.25034
TCONS_00000690	149.058	57.0501	283.317	216.188	-1.92198
TCONS_00000691	18.8273	30.5179	46.3593	32.5933	-0.0949197
TCONS_00000692	288.383	34.6754	147.63	218.006	-2.65239
TCONS_00000693	51.7147	32.903	65.7553	58.735	-0.836001
TCONS_00000694	534.607	98.4815	473.639	504.123	-2.35585
TCONS_00000695	281.033	933.278	417.071	349.052	1.41886
TCONS_00000696	4429.35	4079.27	3425.59	3927.47	0.0547107
TCONS_00000697	17.1699	36.4478	33.0055	25.0877	0.538852
TCONS_00000698	1773.07	770.218	1235.82	1504.44	-0.965893
TCONS_00000701	175.929	1030.76	175.169	175.549	2.55376
TCONS_00000702	231.054	277.493	164.005	197.53	0.490383
TCONS_00000703	10.5549	8.08956	6.21019	8.38256	-0.0513305
TCONS_00000704	753.635	59.4889	565.934	659.784	-3.4713
TCONS_00000705	441.997	22.2687	485.548	463.772	-4.38033
TCONS_00000706	2189.82	5114.35	2863.63	2526.72	1.01728
TCONS_00000708	146.529	270.403	139.442	142.986	0.919242
TCONS_00000709	88.4645	433.463	99.9937	94.2291	2.20166
TCONS_00000710	1484.96	839.341	1726.32	1605.64	-0.93582
TCONS_00000711	209.141	201.688	185.153	197.147	0.0328535
TCONS_00000712	284.815	421.442	369.999	327.407	0.364249
TCONS_00000713	92.8744	4.54478	32.2612	62.5678	-3.78314
TCONS_00000714	46.5697	43.5374	30.7725	38.6711	0.170999
TCONS_00000716	152.409	491.952	236.947	194.678	1.33743
TCONS_00000717	75.2345	2.77239	76.92	76.0773	-4.77826
TCONS_00000718	96.5494	89.6195	64.2666	80.408	0.156474
TCONS_00000719	523.582	6879.65	1083.98	803.781	3.09746
TCONS_00000720	300.061	65.1273	553.945	427.003	-2.71291
TCONS_00000721	8.56727	1	8.07157	8.31942	-3.05648
TCONS_00000722	11.2899	61.2613	22.5851	16.9375	1.85476
TCONS_00000723	104.634	89.6195	95.5278	100.081	-0.159282
TCONS_00000724	91.4044	881.878	198.987	145.196	2.60258
TCONS_00000725	199.449	419.284	200.476	199.963	1.0682
TCONS_00000726	7941.89	518.538	7101.01	7521.45	-3.85849
TCONS_00000727	394.223	2276.75	1534.29	964.256	1.23949
TCONS_00000728	185.484	16.9515	163.26	174.372	-3.36268
TCONS_00000729	74.4995	8.08956	62.0337	68.2666	-3.07705
TCONS_00000730	33.3398	2.77239	61.2894	47.3146	-4.09308
TCONS_00000731	89.1995	190.646	97.7607	93.4801	1.02817
TCONS_00000732	2318.44	18538.4	5569.95	3944.2	2.23271
TCONS_00000733	9.08495	4.54478	4.72157	6.90326	-0.603067
TCONS_00000734	356.738	70.1232	201.22	278.979	-1.99219
TCONS_00000735	131.086	6.5081	122.572	126.829	-4.2845
TCONS_00000736	81.2571	1.01249	17.5882	49.4226	-5.60919
TCONS_00000737	314.251	19.9864	340.782	327.517	-4.03448
TCONS_00000738	309.07	9.77377	334.821	321.945	-5.04176
TCONS_00000739	41.4247	32.903	24.0737	32.7492	0.00675947
TCONS_00000740	21.6823	28.9223	154.448	88.0652	-1.60639
TCONS_00000741	479.98	456.737	501.341	490.661	-0.103361
TCONS_00000742	30.8849	60.087	1	15.9424	1.91418
TCONS_00000744	149.469	57.7165	141.675	145.572	-1.33468
TCONS_00000745	28.1948	284.583	15.8863	22.0405	3.69062
TCONS_00000746	62.0046	4.54478	72.4541	67.2293	-3.88681
TCONS_00000747	1359.09	25.2235	268.265	813.678	-5.01162
TCONS_00000748	471.397	66.5785	578.587	524.992	-2.97917
TCONS_00000749	91.4044	359.023	97.7607	94.5825	1.92443
TCONS_00000750	8.71011	66.7071	133.545	71.1276	-0.0925682
TCONS_00000751	39.7425	241.413	2.27238	21.0074	3.52253
TCONS_00000752	29.6092	1	274.393	152.001	-7.24794
TCONS_00000753	2614.74	214.759	2919.57	2767.16	-3.68761
TCONS_00000754	3249.15	1.02145	3783.89	3516.52	-11.7493
TCONS_00000755	235.253	1	258.744	246.999	-7.94836
TCONS_00000756	218.559	348.389	232.481	225.52	0.627444
TCONS_00000757	47.3047	291.672	63.5223	55.4135	2.39604
TCONS_00000758	305.288	8123.87	568.911	437.099	4.21613
TCONS_00000759	35.5448	6.31717	24.818	30.1814	-2.25631
TCONS_00000760	197.979	73.668	292.027	245.003	-1.73369
TCONS_00000761	903.574	330.665	1479.21	1191.39	-1.84921
TCONS_00000762	46.5697	133.929	62.0337	54.3017	1.3024
TCONS_00000763	12.7599	16.9515	7.69882	10.2294	0.728697
TCONS_00000764	175.194	713.501	152.84	164.017	2.12107
TCONS_00000766	1939.92	841.113	567.422	1253.67	-0.575787
TCONS_00000767	932.239	631.971	1595.32	1263.78	-0.999815
TCONS_00000768	337.485	1952.4	281.547	309.516	2.65716
TCONS_00000769	70.2325	1	31.5758	50.9042	-5.66971
TCONS_00000770	41.4247	38.2202	47.8917	44.6582	-0.22459
TCONS_00000771	570.621	421.057	1023.69	797.155	-0.920846
TCONS_00000772	262.658	1319.66	312.123	287.39	2.19908
TCONS_00000773	6.87996	29.3583	392.509	199.694	-2.76595
TCONS_00000776	373.643	133.929	451.31	412.476	-1.62284
TCONS_00000777	563.272	219.004	545.093	554.183	-1.3394
TCONS_00000778	76.7045	183.556	123.067	99.8858	0.877869
TCONS_00000779	312.638	616.02	432.702	372.67	0.725079
TCONS_00000780	141.384	48.8546	6.95451	74.1693	-0.602327
TCONS_00000781	70.0896	8.08956	69.4768	69.7832	-3.10875
TCONS_00000783	9.81995	635.516	9.18745	9.5037	6.0633
TCONS_00000784	5.40997	1	7.69882	6.5544	-2.71246
TCONS_00000785	779.36	678.053	474.383	626.871	0.113228
TCONS_00000786	54.6547	242.045	91.8062	73.2305	1.72476
TCONS_00000787	328.073	734.77	385.066	356.57	1.04311
TCONS_00000788	130.359	100.254	120.09	125.225	-0.320858
TCONS_00000789	1119.66	2340.56	1052.71	1086.18	1.10758
TCONS_00000790	76.8056	1	566.517	321.661	-8.3294
TCONS_00000791	279.104	70.8253	638.167	458.635	-2.69501
TCONS_00000792	968.989	1461.45	367.202	668.096	1.12927
TCONS_00000793	260.241	77.8184	287.025	273.633	-1.81406
TCONS_00000794	1317.21	648.387	1012.44	1164.83	-0.845186
TCONS_00000795	28.1948	39.9926	15.142	21.6684	0.88414
TCONS_00000796	59.7996	27.5859	28.5396	44.1696	-0.679123
TCONS_00000797	27.4598	27.5859	29.2839	28.3718	-0.0405292
TCONS_00000798	235.464	211.915	368.691	302.077	-0.511433
TCONS_00000799	289.528	153.917	164.255	226.892	-0.55985
TCONS_00000800	147.783	489.671	149.581	148.682	1.71958
TCONS_00000801	1500.39	3926.85	3002.82	2251.61	0.802419
TCONS_00000803	712.827	108.249	260.247	486.537	-2.1682
TCONS_00000804	64.9446	64.8061	46.4031	55.6739	0.21913
TCONS_00000805	195.039	164.06	196.754	195.897	-0.255868
TCONS_00000806	36.2798	1	34.4941	35.3869	-5.14515
TCONS_00000807	42.8947	644.378	127.533	85.2138	2.91875
TCONS_00000808	299.408	75.4404	161.027	230.218	-1.60959
TCONS_00000809	300.143	192.418	219.828	259.986	-0.434187
TCONS_00000810	243.548	68.3509	494.48	369.014	-2.43264
TCONS_00000812	1	1.31526	210.953	105.977	-6.33225
TCONS_00000813	267.946	266.258	209.306	238.626	0.158074
TCONS_00000814	211.801	2332.29	307.015	259.408	3.16845
TCONS_00000815	8.08413	1	5.10381	6.59397	-2.72115
TCONS_00000817	951.349	10560.9	243.646	597.497	4.14366
TCONS_00000818	288.357	13.8344	66.529	177.443	-3.68102
TCONS_00000819	3.79527	167.673	16.6304	10.2128	4.0372
TCONS_00000820	4.08469	323.507	1	2.54235	6.99149
TCONS_00000822	40.6898	68.351	110.414	75.5519	-0.144506
TCONS_00000823	9.32557	1	20.3468	14.8362	-3.89105
TCONS_00000824	25.7492	16.9504	30.0336	27.8914	-0.718501
TCONS_00000825	1	163.628	2.13428	1.56714	6.70614
TCONS_00000826	163.434	68.3509	154.329	158.881	-1.21692
TCONS_00000827	324.398	908.464	268.208	296.303	1.61636
TCONS_00000828	469.927	2741.12	999.869	734.898	1.89915
TCONS_00000829	94.3444	538.034	85.8517	90.0981	2.57813
TCONS_00000831	681.412	1.01786	419.335	550.374	-9.07873
TCONS_00000832	224.439	41.765	252.578	238.508	-2.51367
TCONS_00000833	354.916	37.315	177.176	266.046	-2.83385
TCONS_00000834	375.113	11.6343	205.686	290.399	-4.64158
TCONS_00000835	253.103	100.254	241.413	247.258	-1.30236
TCONS_00000836	361.883	1309.02	373.901	367.892	1.83113
TCONS_00000837	677.196	217.232	418.56	547.878	-1.33462
TCONS_00000839	66.4146	13.4067	60.5451	63.4798	-2.24334
TCONS_00000840	228.849	84.3024	330.731	279.79	-1.7307
TCONS_00000842	2308.15	995.311	2870.33	2589.24	-1.37931
TCONS_00000843	136.974	63.0337	198.243	167.608	-1.4109
TCONS_00000844	134.769	685.143	181.868	158.319	2.11358
TCONS_00000845	16.4349	22.2687	30.7725	23.6037	-0.0839957
TCONS_00000846	523.838	145.65	251.442	387.64	-1.41221
TCONS_00000847	546.845	307.994	112.238	329.541	-0.0975579
TCONS_00000848	2699.17	506.131	3770.95	3235.06	-2.67621
TCONS_00000849	70.7229	381.754	146.979	108.851	1.81029
TCONS_00000850	139.729	1325.29	258.047	198.888	2.73628
TCONS_00000851	88.4645	84.3024	41.1929	64.8287	0.378941
TCONS_00000852	71.5596	48.8546	70.2211	70.8903	-0.537095
TCONS_00000853	138.444	55.9441	137.954	138.199	-1.30469
TCONS_00000854	1770.13	651.467	161.772	965.951	-0.568258
TCONS_00000855	55.4054	10.2219	27.3759	41.3907	-2.01764
TCONS_00000856	14.2299	4.5449	19.6079	16.9189	-1.89632
TCONS_00000857	240.609	1209.77	351.572	296.091	2.03062
TCONS_00000858	1.74503	4.1894	1	1.37252	1.60992
TCONS_00000859	11.2899	31.1306	1747.9	879.595	-4.82043
TCONS_00000860	140.649	4.54478	175.169	157.909	-5.11874
TCONS_00000861	493.447	296.989	244.39	368.918	-0.312893
TCONS_00000862	724.236	380.292	452.054	588.145	-0.629064
TCONS_00000863	46.5697	4.54478	54.5906	50.5802	-3.47629
TCONS_00000864	2085.45	2303.34	2501.15	2293.3	0.00630229
TCONS_00000867	1	79.6698	24.8859	12.9429	2.62187
TCONS_00000868	1	653.24	47.1474	24.0737	4.76208
TCONS_00000869	1	9.89903	1	1	3.30729
TCONS_00000870	1	8747.64	120.013	60.5065	7.17566
TCONS_00000871	1	88290.3	163.27	82.135	10.07
TCONS_00000872	1	984.677	88.829	44.9145	4.4544
TCONS_00000874	5.48491	1289.1	2.65374	4.06933	8.30736
TCONS_00000875	108.309	3692.89	117.857	113.083	5.0293
TCONS_00000876	10.6025	744.453	9.09339	9.84794	6.24021
TCONS_00000877	44.2422	2294.08	37.4003	40.8212	5.81245
TCONS_00000878	49.5097	105.571	64.2666	56.8882	0.892014
TCONS_00000879	1017.5	22861.3	2062	1539.75	3.89214
TCONS_00000880	226.644	286.355	306.913	266.779	0.102162
TCONS_00000881	14.2299	114.433	3.23294	8.73142	3.71214
TCONS_00000882	1051.13	2779.58	2179.25	1615.19	0.783163
TCONS_00000883	1.17362	5169.82	1.35817	1.26589	11.9957
TCONS_00000884	130.359	38.2202	80.6415	105.5	-1.46484
TCONS_00000885	52.4497	121.523	24.0737	38.2617	1.66726
TCONS_00000886	150.204	187.101	202.709	176.457	0.0845047
TCONS_00000887	199.449	318.258	240.669	220.059	0.532306
TCONS_00000888	11.2899	2.77239	9.18745	10.2387	-1.88483
TCONS_00000889	156.084	701.094	219.084	187.584	1.90207
TCONS_00000890	14.9649	389.154	27.051	21.008	4.21133
TCONS_00000891	209.004	13.4067	76.1757	142.59	-3.41085
TCONS_00000892	31.1348	59.4889	11.4204	21.2776	1.48329
TCONS_00000893	195.039	904.919	215.362	205.201	2.14075
TCONS_00000894	328.073	73.668	265.231	296.652	-2.00966
TCONS_00000899	15.6999	1	2.48863	9.09427	-3.18496
TCONS_00000900	12.0249	1	1.74431	6.88461	-2.78337
TCONS_00000902	3.20499	1	47.8917	25.5483	-4.67516
TCONS_00000903	189.159	64.8061	66.4996	127.829	-0.980017
TCONS_00000904	141.384	1	1	71.192	-6.15364
TCONS_00000905	796.265	1	1	398.632	-8.63892
TCONS_00000906	34.8098	1	1	17.9049	-4.16228
TCONS_00000910	28.0117	1	43.0203	35.516	-5.1504
TCONS_00000911	90.6694	672.736	70.9655	80.8174	3.0573
TCONS_00000912	942.075	682.571	569.677	755.876	-0.14717
TCONS_00000914	1164.4	51.4262	317.717	741.058	-3.84901
TCONS_00000915	9.81995	220.776	6.95451	8.38723	4.71825
TCONS_00000916	624.276	2335.24	772.853	698.564	1.74111
TCONS_00000917	308.963	180.011	214.618	261.791	-0.540328
TCONS_00000918	69.3546	6.31717	59.0564	64.2055	-3.34535
TCONS_00000919	376.583	121.523	265.976	321.279	-1.4026
TCONS_00000920	120.804	43.5374	21.0965	70.9502	-0.704553
TCONS_00000921	72.2946	6.31717	30.0282	51.1614	-3.01771
TCONS_00000922	951.349	93.1643	691.723	821.536	-3.14047
TCONS_00000923	159.024	102.026	111.158	135.091	-0.404995
TCONS_00000924	913.129	557.531	6.95451	460.042	0.277287
TCONS_00000925	138.444	70.1232	132.743	135.594	-0.951324
TCONS_00000926	706.596	52.3993	722.24	714.418	-3.76915
TCONS_00000927	75.9695	27.5859	73.9427	74.9561	-1.44211
TCONS_00000928	627.216	3180.67	1014.01	820.613	1.95456
TCONS_00000929	10.5549	1	17.3749	13.9649	-3.80374
TCONS_00000930	59.7996	8.08956	82.1302	70.9649	-3.13297
TCONS_00000931	8.34995	1	3.23294	5.79145	-2.53392
TCONS_00000932	2708.72	45101.3	6539.05	4623.89	3.28599
TCONS_00000933	57.5946	15.1791	182.612	120.103	-2.98412
TCONS_00000934	239.139	15.1791	201.22	220.179	-3.85852
TCONS_00000935	37.7498	1	47.1474	42.4486	-5.40765
TCONS_00000936	94.3444	367.885	191.544	142.944	1.3638
TCONS_00000937	712.476	491.952	309.146	510.811	-0.054272
TCONS_00000938	34.0748	63.0337	30.7725	32.4237	0.959077
TCONS_00000940	373.643	3226.75	105.948	239.796	3.75021
TCONS_00000941	102.429	6.31717	43.4259	72.9274	-3.52911
TCONS_00000942	1440.12	5204.74	737.87	1088.99	2.25683
TCONS_00000943	7.61496	15.1791	7.69882	7.65689	0.987256
TCONS_00000945	11.4109	63.0337	22.0214	16.7161	1.91488
TCONS_00000946	3.92094	1	6.15948	5.04021	-2.33348
TCONS_00000947	469.192	1755.67	946.278	707.735	1.31074
TCONS_00000948	422.152	6.31717	131.255	276.704	-5.45292
TCONS_00000949	67.1496	24.0411	113.391	90.2703	-1.90875
TCONS_00000950	151.674	635.516	95.5278	123.601	2.36224
TCONS_00000951	109.012	461.226	164.734	136.873	1.75264
TCONS_00000952	94.2044	386.984	187.627	140.916	1.45744
TCONS_00000953	28.3653	106.482	49.7398	39.0525	1.44712
TCONS_00000954	15.6804	2281.38	7.50071	11.5906	7.62081
TCONS_00000955	17.1699	84.3024	18.1192	17.6445	2.25635
TCONS_00000956	405.247	488.407	207.919	306.583	0.671806
TCONS_00000957	441.383	17.4045	270.367	355.875	-4.35384
TCONS_00000958	594.756	74.9874	588.337	591.547	-2.97977
TCONS_00000959	91.4044	394.471	47.1474	69.2759	2.50949
TCONS_00000960	289.118	477.773	311.379	300.248	0.670168
TCONS_00000961	175.194	64.8061	89.5733	132.384	-1.03052
TCONS_00000963	8.34995	1	3.23294	5.79145	-2.53392
TCONS_00000964	6.87996	6.31717	2.48863	4.68429	0.431446
TCONS_00000965	1367.36	384922	6785.42	4076.39	6.56113
TCONS_00000966	130.359	57.7165	326.265	228.312	-1.98395
TCONS_00000967	106.104	4.54478	65.0109	85.5575	-4.23461
TCONS_00000968	330.278	172.922	240.669	285.474	-0.723235
TCONS_00000969	115.659	194.191	112.647	114.153	0.766508
TCONS_00000970	50.9797	132.157	22.5851	36.7824	1.84517
TCONS_00000971	3447.39	208.37	2559.21	3003.3	-3.84933
TCONS_00000972	24.4127	1	16.811	20.6119	-4.3654
TCONS_00000973	1.00528	4.5448	15.5759	8.29059	-0.867258
TCONS_00000974	139.914	149.881	95.5278	117.721	0.348447
TCONS_00000975	3.20499	344.844	7.69882	5.45191	5.98304
TCONS_00000976	46.5697	15.1791	53.8462	50.2079	-1.72583
TCONS_00000977	18.6399	1371.06	12.1647	15.4023	6.476
TCONS_00000978	20.1317	1	1	10.5658	-3.40134
TCONS_00000979	1	10.6355	5.51583	3.25792	1.70686
TCONS_00000980	128.889	125.067	122.323	125.606	-0.00620421
TCONS_00000981	9.08495	25.8135	18.1192	13.6021	0.924299
TCONS_00000982	344.243	66.5785	335.941	340.092	-2.3528
TCONS_00000983	28.1948	373.202	9.93176	19.0633	4.29109
TCONS_00000984	5.40997	43.5374	6.21019	5.81008	2.90563
TCONS_00000985	145.794	4304.37	634.411	390.103	3.46388
TCONS_00000986	19.3749	20.4963	126.789	73.082	-1.83415
TCONS_00000987	108.309	532.717	124.556	116.433	2.19388
TCONS_00000988	1	2.77239	2.48863	1.74432	0.66847
TCONS_00000989	986.629	77.2128	3022.17	2004.4	-4.69819
TCONS_00000991	547.102	624.882	589.008	568.055	0.137553
TCONS_00000992	53.9197	25.8135	94.0392	73.9794	-1.519
TCONS_00000993	6.87996	13.4067	12.909	9.89448	0.438258
TCONS_00000994	1025.58	451.187	740.103	882.841	-0.968429
TCONS_00000995	89.9344	149.881	60.5451	75.2398	0.994251
TCONS_00000996	526.522	20.4963	171.448	348.985	-4.08973
TCONS_00000997	140.649	938.595	67.9882	104.319	3.16951
TCONS_00000998	1845.84	7827.88	1767.26	1806.55	2.11538
TCONS_00000999	520.642	773.762	244.39	382.516	1.01637
TCONS_00001000	1	231.411	3.23294	2.11647	6.77265
TCONS_00001001	799.205	126.84	450.565	624.885	-2.30058
TCONS_00001002	2014.15	327.12	1692.08	1853.12	-2.50206
TCONS_00001003	1012.35	211.915	857.705	935.028	-2.14152
TCONS_00001004	415.737	4.86151	83.9474	249.842	-5.68347
TCONS_00001005	199.249	179.695	368.362	283.805	-0.659352
TCONS_00001006	525.787	137.474	404.418	465.103	-1.75839
TCONS_00001007	45.8347	9.86195	21.8408	33.8377	-1.77869
TCONS_00001008	313.373	768.445	433.446	373.409	1.04118
TCONS_00001009	377.318	208.37	350.827	364.072	-0.805078
TCONS_00001010	618.396	45.3098	359.759	489.077	-3.43217
TCONS_00001011	7.61496	759.583	8.44313	8.02904	6.56384
TCONS_00001012	237.669	330.665	298.725	268.197	0.302077
TCONS_00001015	133.299	48.8546	35.9827	84.6409	-0.79286
TCONS_00001018	289.853	268.631	205.686	247.769	0.116627
TCONS_00001019	45.0997	2.77239	32.2612	38.6805	-3.8024
TCONS_00001020	40.6898	78.9852	70.9655	55.8276	0.500603
TCONS_00001021	35.5448	112.661	40.4486	37.9967	1.56804
TCONS_00001022	930.769	1769.85	831.654	881.212	1.00607
TCONS_00001023	17.1699	55.9441	44.9145	31.0422	0.849755
TCONS_00001024	185.484	220.776	84.3631	134.924	0.710441
TCONS_00001025	100.224	1	47.1474	73.6859	-6.20332
TCONS_00001026	135.504	94.9367	130.511	133.007	-0.48647
TCONS_00001027	86.2595	75.4404	21.0965	53.678	0.491006
TCONS_00001028	251.633	1525.26	178.147	214.89	2.82738
TCONS_00001029	386.138	73.668	192.289	289.214	-1.97302
TCONS_00001030	43.6297	73.668	56.8235	50.2266	0.552586
TCONS_00001031	201.654	3997.74	124.556	163.105	4.61531
TCONS_00001032	48.7747	458.277	1	24.8874	4.20274
TCONS_00001033	186.219	476.001	201.22	193.72	1.297
TCONS_00001034	201.654	357.251	116.369	159.012	1.16781
TCONS_00001035	96.5494	265.086	85.1074	90.8284	1.54525
TCONS_00001036	206.064	389.154	137.954	172.009	1.17786
TCONS_00001037	155.289	47.8741	239.378	197.333	-2.04332
TCONS_00001038	20.1695	7.29759	41.7396	30.9546	-2.08466
TCONS_00001039	47.3047	155.198	56.8235	52.0641	1.57575
TCONS_00001040	107.574	2.77239	78.4086	92.9913	-5.06789
TCONS_00001041	1	219.004	24.818	12.909	4.08451
TCONS_00001042	1	919.098	153.584	77.292	3.57183
TCONS_00001043	1	13.4067	27.7953	14.3977	-0.102879
TCONS_00001044	1	779.036	24.9932	12.9966	5.90548
TCONS_00001045	1	3309.32	190.622	95.811	5.1102
TCONS_00001046	1	6.31717	38.2157	19.6078	-1.63408
TCONS_00001048	1	448.791	36.7312	18.8656	4.57221
TCONS_00001049	1	418.136	40.4444	20.7222	4.33472
TCONS_00001051	1	370.433	1.0026	1.0013	8.53119
TCONS_00001052	439.792	421.057	289.049	364.421	0.208411
TCONS_00001053	217.824	291.672	196.754	207.289	0.492703
TCONS_00001054	78.9095	188.873	72.4541	75.6818	1.3194
TCONS_00001055	381.728	57.7165	307.657	344.692	-2.57825
TCONS_00001056	422.887	1445.5	335.197	379.042	1.93114
TCONS_00001057	146.529	71.8956	75.4313	110.98	-0.626326
TCONS_00001058	33.3398	34.6754	44.1702	38.755	-0.16047
TCONS_00001059	63.4746	6.31717	41.1929	52.3338	-3.05039
TCONS_00001061	565.476	378.519	627.712	596.594	-0.656384
TCONS_00001062	25.2548	4.54478	24.818	25.0364	-2.46174
TCONS_00001063	12.7599	64.8061	2.48863	7.62427	3.08746
TCONS_00001064	26.7248	2.77239	65.0109	45.8678	-4.04828
TCONS_00001065	20.8449	6.31717	16.6306	18.7377	-1.5686
TCONS_00001067	23.3616	50.0388	28.2393	25.8005	0.955651
TCONS_00001069	184.014	257.997	113.391	148.702	0.794925
TCONS_00001070	344.243	500.814	592.729	468.486	0.096269
TCONS_00001071	106.575	8.56457	450.107	278.341	-5.02233
TCONS_00001072	57.5946	818.072	40.4486	49.0216	4.06074
TCONS_00001073	28.739	12070.2	134.007	81.373	7.21268
TCONS_00001074	282.268	1261.91	210.923	246.595	2.35539
TCONS_00001075	513.292	371.43	578.587	545.939	-0.555651
TCONS_00001076	1958.29	4281.32	1718.13	1838.21	1.21975
TCONS_00001077	649.266	951.002	855.472	752.369	0.338008
TCONS_00001078	65.6796	4.54478	50.869	58.2743	-3.68058
TCONS_00001079	281.033	123.295	233.97	257.502	-1.06247
TCONS_00001080	100.959	36.4478	91.0619	96.0106	-1.39736
TCONS_00001081	405.247	1459.68	417.815	411.531	1.82658
TCONS_00001082	442.732	128.612	278.629	360.68	-1.4877
TCONS_00001083	24.5199	6.31717	76.92	50.7199	-3.0052
TCONS_00001084	22.3149	4.54478	15.8863	19.1006	-2.07134
TCONS_00001085	214.149	6.31717	480.338	347.243	-5.78053
TCONS_00001086	45.8347	9.86195	80.6415	63.2381	-2.68085
TCONS_00001087	2326.53	506.131	3242.48	2784.51	-2.45984
TCONS_00001088	677.931	458.277	763.177	720.554	-0.652887
TCONS_00001089	833.75	763.128	604.638	719.194	0.0855441
TCONS_00001090	74.4995	6.31717	25.5623	50.0309	-2.98547
TCONS_00001091	155.349	210.142	136.465	145.907	0.526315
TCONS_00001092	57.5946	1	39.7043	48.6495	-5.60435
TCONS_00001093	138.444	15.1791	45.6588	92.0514	-2.60035
TCONS_00001094	275.153	624.882	337.43	306.291	1.02868
TCONS_00001095	173.724	25.8135	48.6361	111.18	-2.1067
TCONS_00001096	142.288	457.951	222.658	182.473	1.32751
TCONS_00001097	75.4891	680.739	36.4302	55.9597	3.60464
TCONS_00001098	159.024	133.929	284.583	221.804	-0.727814
TCONS_00001099	153.144	48.8546	140.931	147.037	-1.58962
TCONS_00001100	221.499	15.1791	131.999	176.749	-3.54154
TCONS_00001101	233.994	798.576	385.066	309.53	1.36735
TCONS_00001102	67.8846	4263.6	218.34	143.112	4.89685
TCONS_00001104	127.419	70.1232	111.158	119.288	-0.766491
TCONS_00001105	76.969	11.1593	593.188	335.079	-4.90818
TCONS_00001106	248.582	60.1949	339.74	294.161	-2.28889
TCONS_00001107	59.9109	32.197	12.8313	36.3711	-0.175866
TCONS_00001108	136.581	1	33.4618	85.0214	-6.40975
TCONS_00001109	84.1385	1	104.202	94.1702	-6.5572
TCONS_00001110	20.1099	27.5859	12.909	16.5095	0.740639
TCONS_00001111	147.999	2136.73	268.208	208.103	3.36003
TCONS_00001112	596.346	125.067	225.038	410.692	-1.71536
TCONS_00001113	175.929	300.534	85.1074	130.518	1.20328
TCONS_00001114	1	1	8.44313	4.72157	-2.23927
TCONS_00001115	122.274	52.3993	257.788	190.031	-1.85862
TCONS_00001116	123.009	139.246	207.175	165.092	-0.245634
TCONS_00001117	9.08495	9.86195	15.142	12.1135	-0.296668
TCONS_00001118	351.593	57.7165	283.839	317.716	-2.46068
TCONS_00001119	392.753	357.251	430.469	411.611	-0.204343
TCONS_00001120	605.166	1518.17	542.116	573.641	1.40411
TCONS_00001121	39.9548	94.9367	62.0337	50.9943	0.896631
TCONS_00001122	131.829	220.776	126.789	129.309	0.771761
TCONS_00001123	41.4247	1	27.7953	34.61	-5.11312
TCONS_00001125	76.7045	2.77239	33.7498	55.2272	-4.31618
TCONS_00001126	167.844	41.765	200.476	184.16	-2.14059
TCONS_00001127	662.496	82.53	560.724	611.61	-2.88962
TCONS_00001128	508.147	9.86195	417.815	462.981	-5.55294
TCONS_00001129	82.5845	102.026	90.3176	86.451	0.238981
TCONS_00001130	211.944	96.7091	140.187	176.065	-0.864389
TCONS_00001131	1	6.31717	1	1	2.65928
TCONS_00001132	87.7295	2730.48	123.067	105.398	4.69523
TCONS_00001133	43.6297	160.515	90.3176	66.9737	1.26104
TCONS_00001134	3254.82	128.612	2231.71	2743.26	-4.4148
TCONS_00001135	908.719	2400.82	1614.67	1261.69	0.928165
TCONS_00001136	2131.75	4488.69	3126.37	2629.06	0.771747
TCONS_00001137	260.453	121.523	225.038	242.745	-0.998215
TCONS_00001138	116.394	926.188	116.369	116.382	2.99244
TCONS_00001139	2299.33	7976.76	3735.22	3017.28	1.40256
TCONS_00001140	112.719	273.948	111.903	112.311	1.2864
TCONS_00001141	172.254	452.96	151.351	161.803	1.48515
TCONS_00001142	54.6547	286.355	12.909	33.7818	3.08348
TCONS_00001143	97.2844	2.77239	80.6415	88.963	-5.004
TCONS_00001144	1411.46	169.377	752.757	1082.11	-2.67554
TCONS_00001145	165.639	2.77239	242.158	203.899	-6.20058
TCONS_00001146	216.934	163.455	384.977	300.955	-0.880657
TCONS_00001147	428.95	282.989	492.305	460.627	-0.702855
TCONS_00001150	444.175	136.127	1034.88	739.528	-2.44165
TCONS_00001151	65.6796	183.556	98.5051	82.0923	1.1609
TCONS_00001156	12.0249	22.2687	15.142	13.5834	0.713167
TCONS_00001157	6684.31	36533.5	11761.1	9222.7	1.98596
TCONS_00001159	3.93998	29.3583	6.95451	5.44724	2.43017
TCONS_00001160	681.606	243.818	862.915	772.26	-1.66328
TCONS_00001161	469.927	2.77239	251.834	360.88	-7.02425
TCONS_00001162	1	1	14.4751	7.73755	-2.95188
TCONS_00001163	73.0296	1	47.8917	60.4607	-5.91792
TCONS_00001164	930.769	495.497	946.278	938.524	-0.921517
TCONS_00001165	395.693	1833.65	507.133	451.413	2.0222
TCONS_00001166	128.889	346.616	230.249	179.569	0.9488
TCONS_00001169	78.1745	25.8135	79.1529	78.6637	-1.60757
TCONS_00001170	539.752	320.03	300.958	420.355	-0.393401
TCONS_00001171	176.664	463.594	222.061	199.363	1.21747
TCONS_00001172	345.713	266.859	352.316	349.014	-0.387209
TCONS_00001173	1418.83	7287.3	797.756	1108.29	2.71705
TCONS_00001174	56.831	1	26.7103	41.7707	-5.38442
TCONS_00001176	36.2166	200.401	47.1143	41.6654	2.26597
TCONS_00001177	4.94039	8.75815	5.56698	5.25368	0.737296
TCONS_00001178	2.26778	2.98299	7.63089	4.94933	-0.730476
TCONS_00001179	87.7295	59.4889	64.2666	75.9981	-0.353342
TCONS_00001180	11.2899	373.202	2.48863	6.88926	5.75946
TCONS_00001181	41.4247	647.923	4.72157	23.0731	4.81154
TCONS_00001182	491.242	312.941	333.708	412.475	-0.398416
TCONS_00001184	1323.99	80.7576	1518.65	1421.32	-4.13749
TCONS_00001185	137.709	172.922	163.26	150.484	0.200507
TCONS_00001186	1.735	2.77239	5.46588	3.60044	-0.377042
TCONS_00001188	7.61496	2.77239	1.74431	4.67964	-0.755266
TCONS_00001190	21.5799	1	20.3521	20.966	-4.38998
TCONS_00001191	107.574	75.4404	58.3121	82.943	-0.136784
TCONS_00001192	119.334	18.7239	136.465	127.9	-2.77206
TCONS_00001193	75.9695	424.601	530.951	303.46	0.4846
TCONS_00001194	308.228	3047.74	232.481	270.354	3.49482
TCONS_00001195	239.874	890.74	303.191	271.533	1.71388
TCONS_00001196	809.495	727.68	1244.75	1027.12	-0.497232
TCONS_00001197	438.322	236.728	240.669	339.495	-0.520162
TCONS_00001198	193.569	148.108	70.2211	131.895	0.167259
TCONS_00001199	828.605	1739.72	1110.03	969.317	0.843814
TCONS_00001200	23.7849	18.7239	23.3294	23.5572	-0.331284
TCONS_00001201	126.684	6211.46	9.18745	67.9357	6.51462
TCONS_00001202	83.3334	292.588	139.35	111.342	1.39388
TCONS_00001203	1	782.674	155.844	78.422	3.31908
TCONS_00001204	1	1.06801	325.103	163.052	-7.25425
TCONS_00001205	350.477	1	1	175.738	-7.45729
TCONS_00001206	618.028	42.5044	390.014	504.021	-3.5678
TCONS_00001207	15.6999	4.54478	13.6533	14.6766	-1.69124
TCONS_00001208	19.3749	96.7091	21.8408	20.6078	2.23046
TCONS_00001209	56.1247	13.4067	102.227	79.1758	-2.56211
TCONS_00001210	186.219	1711.36	268.953	227.586	2.91066
TCONS_00001211	34.8098	39.9926	34.4941	34.6519	0.206797
TCONS_00001212	323.663	1186.73	488.525	406.094	1.54711
TCONS_00001213	100.224	263.314	151.351	125.788	1.06579
TCONS_00001214	89.1995	250.907	106.692	97.9458	1.3571
TCONS_00001215	46.5697	261.541	41.1929	43.8813	2.57536
TCONS_00001216	95.0794	461.822	194.521	144.8	1.67327
TCONS_00001217	95.0794	16.9515	60.5451	77.8123	-2.19858
TCONS_00001218	159.024	362.568	223.55	191.287	0.922513
TCONS_00001219	35.5448	1	21.8408	28.6928	-4.84262
TCONS_00001220	12.7599	128.612	7.69882	10.2294	3.65224
TCONS_00001222	41.4247	148.108	174.425	107.925	0.456622
TCONS_00001223	252.368	275.721	254.067	253.218	0.122832
TCONS_00001224	8.34995	16.9515	3.23294	5.79145	1.54942
TCONS_00001225	488.302	107.343	379.111	433.707	-2.01449
TCONS_00001226	5.40997	1	8.44313	6.92655	-2.79214
TCONS_00001227	67.1496	268.631	92.5505	79.85	1.75026
TCONS_00001228	2.46999	1	23.3294	12.8997	-3.68927
TCONS_00001229	186.219	89.6195	221.317	203.768	-1.18504
TCONS_00001230	575.766	9.86195	406.651	491.209	-5.63832
TCONS_00001231	111.249	144.564	212.385	161.817	-0.162655
TCONS_00001232	88.4645	133.929	62.778	75.6213	0.824605
TCONS_00001233	545.632	12406	472.15	508.891	4.60754
TCONS_00001234	69.3546	1349.79	93.2949	81.3247	4.0529
TCONS_00001235	2215.54	1234.58	942.556	1579.05	-0.355035
TCONS_00001236	136.239	162.288	108.925	122.582	0.404809
TCONS_00001237	151.674	220.776	144.652	148.163	0.575398
TCONS_00001238	1	1	36.727	18.8635	-4.23753
TCONS_00001239	4.67498	1	9.18745	6.93121	-2.79311
TCONS_00001240	1	39.9926	34.4941	17.7471	1.17215
TCONS_00001241	1	11.6343	139.442	70.221	-2.59352
TCONS_00001242	1	15.1791	200.476	100.738	-2.73045
TCONS_00001243	50.3117	375.063	52.0747	51.1932	2.87311
TCONS_00001245	49.5097	47.0822	70.9655	60.2376	-0.355483
TCONS_00001246	815.375	144.564	544.349	679.862	-2.23353
TCONS_00001247	40.6228	490.092	52.6405	46.6317	3.39367
TCONS_00001248	53.9197	84.3024	33.0055	43.4626	0.955799
TCONS_00001249	1	1	9.18745	5.09373	-2.34872
TCONS_00001250	284.708	461.822	206.43	245.569	0.911208
TCONS_00001251	545.573	2648.05	1095.53	820.552	1.69026
TCONS_00001252	114.248	1246.12	21.4498	67.8489	4.19897
TCONS_00001253	122.274	318.258	126.789	124.531	1.35369
TCONS_00001254	232.524	1264.71	324.032	278.278	2.18421
TCONS_00001255	52.4497	38.2202	53.8462	53.148	-0.475679
TCONS_00001256	703.656	312.941	1241.77	972.713	-1.63612
TCONS_00001257	1	1	4.72157	2.86078	-1.51641
TCONS_00001258	190.72	66.6732	157.165	173.942	-1.38343
TCONS_00001259	453.505	71.8009	319.903	386.704	-2.42916
TCONS_00001260	16.5957	1	1.09803	8.84686	-3.14517
TCONS_00001261	1	1	5.1719	3.08595	-1.62571
TCONS_00001262	10.5549	1	19.6078	15.0814	-3.9147
TCONS_00001263	189.159	119.75	77.6643	133.412	-0.155859
TCONS_00001264	412.597	197.735	413.35	412.974	-1.06248
TCONS_00001265	86.2595	8671.54	56.0792	71.1693	6.92889
TCONS_00001266	227.379	1	157.306	192.343	-7.58753
TCONS_00001267	17.1699	1	4.72157	10.9457	-3.4523
TCONS_00001268	41.4247	1	6.95451	24.1896	-4.59632
TCONS_00001269	150.204	1	104.46	127.332	-6.99245
TCONS_00001270	5.99635	1	1	3.49817	-1.8066
TCONS_00001271	128.303	2.77239	62.778	95.5405	-5.10691
TCONS_00001272	507.412	34.6754	332.219	419.815	-3.59777
TCONS_00001273	76.7045	27.5859	73.9427	75.3236	-1.44917
TCONS_00001274	61.2696	15.1791	142.42	101.845	-2.74621
TCONS_00001275	15.6999	1	10.6761	13.188	-3.72115
TCONS_00001280	1.735	6.31717	3.23294	2.48397	1.34663
TCONS_00001281	288.383	139.246	165.493	226.938	-0.704662
TCONS_00001282	598.551	647.923	332.964	465.757	0.476243
TCONS_00001283	417.007	699.322	298.725	357.866	0.966537
TCONS_00001284	78.1745	11.6343	44.1702	61.1724	-2.3945
TCONS_00001285	1121.87	89.6195	622.502	872.186	-3.28275
TCONS_00001286	26.7248	263.314	37.4714	32.0981	3.03622
TCONS_00001287	155.349	796.804	206.43	180.889	2.13912
TCONS_00001288	292.793	1931.13	413.35	353.072	2.45141
TCONS_00001289	4036.86	30977.1	7188.83	5612.85	2.4644
TCONS_00001290	42.1597	107.343	16.6306	29.3952	1.86858
TCONS_00001291	30.3998	9.86195	18.1192	24.2595	-1.2986
TCONS_00001292	104.634	4.54478	49.3804	77.0072	-4.08271
TCONS_00001293	40.6461	1281.57	62.957	51.8015	4.62877
TCONS_00001294	81.9176	920.007	133.824	107.871	3.09234
TCONS_00001295	373.069	827.771	394.054	383.562	1.10977
TCONS_00001296	251.783	1314.15	372.904	312.344	2.07292
TCONS_00001297	140.649	2.77239	92.5505	116.6	-5.39429
TCONS_00001298	125.214	27.5859	89.5733	107.394	-1.96091
TCONS_00001299	70.0896	1	57.5678	63.8287	-5.99613
TCONS_00001300	1106.43	7597.47	1092.16	1099.3	2.78894
TCONS_00001301	1391.61	14442.4	3102.55	2247.08	2.68419
TCONS_00001303	11.2899	24.0411	5.46588	8.37789	1.52084
TCONS_00001305	230.319	15.1791	223.55	226.935	-3.90212
TCONS_00001306	48.7747	125.067	59.8008	54.2878	1.204
TCONS_00001307	113.454	20.4963	91.0619	102.258	-2.31878
TCONS_00001308	22.3149	1	14.3976	18.3562	-4.1982
TCONS_00001309	233.994	279.265	165.493	199.744	0.483486
TCONS_00001310	1224.03	913.781	2172.16	1698.1	-0.893997
TCONS_00001311	51.7147	394.471	43.4259	47.5703	3.05179
TCONS_00001312	2670.5	3985.33	4248.05	3459.28	0.204229
TCONS_00001313	453.757	468.911	197.499	325.628	0.526089
TCONS_00001315	46.5697	36.4478	33.0055	39.7876	-0.126487
TCONS_00001316	673.521	328.892	881.523	777.522	-1.24127
TCONS_00001317	347.918	1721.99	468.429	408.173	2.07682
TCONS_00001318	1.00366	412.151	43.9568	22.4802	4.19644
TCONS_00001319	6.11687	1	16.3282	11.2225	-3.48833
TCONS_00001320	175.032	846.322	240.486	207.759	2.0263
TCONS_00001321	67.1901	999.814	369.492	218.341	2.19508
TCONS_00001322	24.3303	137.749	19.1863	21.7583	2.6624
TCONS_00001323	653.676	116.205	741.592	697.634	-2.5858
TCONS_00001324	54.6547	4.54478	22.5851	38.6199	-3.08706
TCONS_00001325	3814.89	11698.8	9677.07	6745.98	0.794261
TCONS_00001326	65.6796	1	75.4313	70.5554	-6.14069
TCONS_00001327	64.2096	1	27.7953	46.0025	-5.52364
TCONS_00001328	237.669	697.55	206.43	222.049	1.65142
TCONS_00001329	432.442	1929.36	706.609	569.525	1.76029
TCONS_00001330	37.7498	3448.3	149.118	93.4339	5.2058
TCONS_00001331	216.354	119.75	184.101	200.227	-0.741614
TCONS_00001332	1302.68	14853.6	2626.94	1964.81	2.91835
TCONS_00001333	330.278	341.299	208.663	269.471	0.340909
TCONS_00001334	142.119	899.602	880.034	511.077	0.815748
TCONS_00001335	37.7498	91.3919	33.7498	35.7498	1.35413
TCONS_00001336	118.245	8.08956	381.227	249.736	-4.9482
TCONS_00001337	5.76379	1	18.9804	12.3721	-3.62902
TCONS_00001338	1	6.31717	1	1	2.65928
TCONS_00001340	3.20499	4159.03	12.1647	7.68485	9.08002
TCONS_00001341	13.4949	1	11.4204	12.4576	-3.63896
TCONS_00001342	13.4949	39.9926	5.46588	9.48039	2.07671
TCONS_00001343	3.20499	66.5785	6.21019	4.70759	3.822
TCONS_00001344	14.9649	4.54478	30.0282	22.4965	-2.30742
TCONS_00001345	45.8347	337.754	33.7498	39.7923	3.08541
TCONS_00001346	258.983	9.86195	310.634	284.808	-4.85198
TCONS_00001348	120.642	134.828	84.3921	102.517	0.395256
TCONS_00001349	211.944	346.616	132.743	172.344	1.00805
TCONS_00001350	78.9852	61.7928	23.9012	51.4432	0.264458
TCONS_00001351	2.55657	40.3348	1.88788	2.22223	4.18195
TCONS_00001352	228.114	80.7576	216.851	222.482	-1.46202
TCONS_00001353	40.6898	188.873	71.7098	56.1998	1.74878
TCONS_00001355	51.7147	201.28	105.204	78.4594	1.35919
TCONS_00001356	127.419	4.54478	69.4768	98.4479	-4.43708
TCONS_00001357	120.069	38.2202	114.136	117.103	-1.61536
TCONS_00001358	2943.19	141.019	3101.07	3022.13	-4.4216
TCONS_00001359	1157.15	3242.7	1358.63	1257.89	1.36619
TCONS_00001360	399.368	398.016	326.265	362.817	0.133586
TCONS_00001361	1403.37	389.154	563.701	983.535	-1.33764
TCONS_00001362	3244.53	1355.11	2013.62	2629.07	-0.956145
TCONS_00001364	1100.55	11666.9	768.387	934.468	3.64213
TCONS_00001365	248.693	346.616	147.63	198.161	0.806662
TCONS_00001366	66.4146	126.84	32.2612	49.3379	1.36224
TCONS_00001368	838.918	244.35	312.05	575.484	-1.23583
TCONS_00001369	321.227	32.3709	532.936	427.082	-3.72174
TCONS_00001370	24.7283	1	2287.11	1155.92	-10.1748
TCONS_00001371	1	27.5859	1	1	4.78586
TCONS_00001372	152.409	64.8061	89.5733	120.991	-0.9007
TCONS_00001373	101.694	141.019	76.92	89.307	0.659044
TCONS_00001374	239.874	527.4	216.107	227.99	1.20992
TCONS_00001375	10.5549	1365.74	10.6761	10.6155	7.00737
TCONS_00001376	438.322	1087.48	408.884	423.603	1.3602
TCONS_00001377	3293.04	8480.12	2217.57	2755.3	1.62187
TCONS_00001378	253.838	148.108	255.555	254.696	-0.78213
TCONS_00001379	3.20499	27.5859	10.6761	6.94053	1.99081
TCONS_00001380	62.7396	8.08956	99.2494	80.9945	-3.32369
TCONS_00001381	2505.13	4401.85	1659.33	2082.23	1.07998
TCONS_00001382	306.758	210.142	398.463	352.611	-0.746711
TCONS_00001383	4.67498	399.788	5.46588	5.07043	6.30098
TCONS_00001384	23.7849	9.86195	27.7953	25.7901	-1.38687
TCONS_00001385	209.07	204.781	251.546	230.308	-0.169483
TCONS_00001386	134.43	340.011	174.072	154.251	1.1403
TCONS_00001387	397.057	1542.73	753.757	575.407	1.42283
TCONS_00001389	122.274	210.142	62.0337	92.1539	1.18925
TCONS_00001390	71.5596	18.7239	129.766	100.663	-2.42658
TCONS_00001391	247.958	3012.29	213.874	230.916	3.70542
TCONS_00001392	70.0896	54.1717	30.7725	50.431	0.103227
TCONS_00001393	1313.7	5541.49	1598.3	1456	1.92826
TCONS_00001394	140.649	68.3509	143.908	142.279	-1.05769
TCONS_00001395	137.709	137.474	185.59	161.649	-0.23371
TCONS_00001397	237.618	909.743	447.065	342.341	1.41002
TCONS_00001398	93.6094	208.37	106.692	100.151	1.05698
TCONS_00001400	37.2154	31.9971	38.3788	37.7971	-0.240334
TCONS_00001401	19.3749	1	14.3976	16.8863	-4.07778
TCONS_00001402	98.0194	94.9367	87.3404	92.6799	0.0347094
TCONS_00001403	444.937	195.963	297.237	371.087	-0.921176
TCONS_00001404	156.084	54.1717	97.0164	126.55	-1.2241
TCONS_00001405	316.313	311.168	254.067	285.19	0.12577
TCONS_00001406	161.964	2129.64	689.49	425.727	2.32261
TCONS_00001407	379.523	1585.52	646.32	512.922	1.62815
TCONS_00001408	234.729	690.46	245.135	239.932	1.52493
TCONS_00001409	102.363	133.974	66.7876	84.5753	0.663645
TCONS_00001410	322.638	1190.04	522.116	422.377	1.49441
TCONS_00001412	310.433	34.6754	236.203	273.318	-2.9786
TCONS_00001413	3.93998	4.54478	25.5623	14.7511	-1.69854
TCONS_00001414	14.9649	13.4067	42.6815	28.8232	-1.10428
TCONS_00001415	849.185	382.064	986.471	917.828	-1.26441
TCONS_00001416	1229.18	2032.16	964.886	1097.03	0.889407
TCONS_00001417	8.34995	2.77239	7.69882	8.02439	-1.53326
TCONS_00001418	17.9049	20.4963	21.0965	19.5007	0.0718376
TCONS_00001419	39.9548	64.8061	38.2157	39.0853	0.729505
TCONS_00001420	150.204	11.6343	78.4086	114.306	-3.29645
TCONS_00001421	560.332	2131.41	696.933	628.633	1.76152
TCONS_00001422	367.028	541.579	413.35	390.189	0.472999
TCONS_00001423	100.959	717.046	128.278	114.619	2.64522
TCONS_00001424	281.768	2.77239	124.556	203.162	-6.19536
TCONS_00001425	195.494	118.471	215.476	205.485	-0.794499
TCONS_00001426	74.0947	1	58.7212	66.4079	-6.05328
TCONS_00001427	139.914	178.239	143.164	141.539	0.332613
TCONS_00001428	236.199	949.229	728.938	482.568	0.976022
TCONS_00001429	22.3149	2338.78	18.8635	20.5892	6.82772
TCONS_00001430	177.198	232.317	244.972	211.085	0.138271
TCONS_00001432	264.128	385.609	242.902	253.515	0.605068
TCONS_00001433	45.8347	29.3583	40.4486	43.1416	-0.555313
TCONS_00001434	494.917	350.161	581.564	538.24	-0.620233
TCONS_00001435	124.479	86.0748	96.2721	110.376	-0.358758
TCONS_00001436	5.40997	31.1306	3.23294	4.32146	2.84874
TCONS_00001437	42.8947	45.3098	72.4541	57.6744	-0.348108
TCONS_00001438	558.127	195.963	378.367	468.247	-1.25669
TCONS_00001439	172.254	509.676	257.044	214.649	1.2476
TCONS_00001440	14.2299	18.7239	15.142	14.686	0.350444
TCONS_00001441	132.564	91.3919	111.158	121.861	-0.415098
TCONS_00001442	466.252	1578.43	219.828	343.04	2.20204
TCONS_00001443	100.959	11404.6	1433.06	767.01	3.89423
TCONS_00001444	90.2324	15458.5	3.97725	47.1048	8.35831
TCONS_00001445	28.6318	1622.29	1	14.8159	6.77474
TCONS_00001446	103.899	238.5	165.493	134.696	0.824282
TCONS_00001447	283.238	125.067	233.97	258.604	-1.04804
TCONS_00001448	360.413	217.232	236.947	298.68	-0.459364
TCONS_00001449	133.299	144.564	106.692	119.996	0.268728
TCONS_00001450	1348.98	75.4404	1006.57	1177.78	-3.96458
TCONS_00001451	1	9.78672	1	1	3.29083
TCONS_00001452	36.2798	63.1089	18.1192	27.1995	1.21426
TCONS_00001453	9.08495	8.08956	19.6078	14.3464	-0.826553
TCONS_00001454	22.3149	3769.1	17.3749	19.8449	7.56931
TCONS_00001455	3412.85	6599.61	3747.87	3580.36	0.882276
TCONS_00001456	120.804	8.08956	330.731	225.768	-4.80263
TCONS_00001457	824.93	110.888	322.543	573.736	-2.37129
TCONS_00001458	3735.08	11174.7	5454.92	4595	1.2821
TCONS_00001459	153.575	312.409	23.7375	88.6562	1.81714
TCONS_00001460	1247.55	119.75	276.396	761.973	-2.66971
TCONS_00001466	59.0646	52.3993	71.7098	65.3872	-0.319461
TCONS_00001467	28.1948	38.2202	57.5678	42.8813	-0.166013
TCONS_00001468	258.248	417.512	363.481	310.865	0.425532
TCONS_00001469	30.3998	2.77239	27.051	28.7254	-3.37312
TCONS_00001470	247.943	1524.17	147.253	197.598	2.94738
TCONS_00001471	1019.7	199.508	509.366	764.533	-1.93813
TCONS_00001472	67.7602	1692.6	385.241	226.501	2.90165
TCONS_00001473	343.648	5463.86	573.579	458.613	3.57457
TCONS_00001474	71.5596	22.2687	23.3294	47.4445	-1.09122
TCONS_00001475	629.421	364.34	731.916	680.668	-0.901667
TCONS_00001476	787.445	18.7239	181.868	484.656	-4.69401
TCONS_00001477	941.794	45.3098	214.618	578.206	-3.67369
TCONS_00001478	141.384	190.646	111.903	126.644	0.590123
TCONS_00001479	60.5346	102.026	87.3404	73.9375	0.464559
TCONS_00001480	149.469	1530.57	391.02	270.245	2.50173
TCONS_00001481	5.40997	181.784	12.909	9.15949	4.31081
TCONS_00001482	350.123	522.083	623.246	486.685	0.101292
TCONS_00001483	13.4949	385.609	295.004	154.249	1.32187
TCONS_00001484	436.117	119.75	327.754	381.935	-1.6733
TCONS_00001485	1	77.2128	9.18745	5.09373	3.92205
TCONS_00001489	10.5549	1	3.23294	6.89394	-2.78533
TCONS_00001490	189.023	157.895	185.488	187.256	-0.246043
TCONS_00001491	54.9555	409.515	209.06	132.008	1.63329
TCONS_00001492	217.824	38.2202	77.6643	147.744	-1.95069
TCONS_00001494	50.815	20.4795	103.421	77.118	-1.91289
TCONS_00001495	601.491	2643.63	941.812	771.652	1.7765
TCONS_00001497	300.143	100.254	192.289	246.216	-1.29627
TCONS_00001498	25.9299	4.252	29.7856	27.8577	-2.71187
TCONS_00001499	167.257	1	20.5542	93.9056	-6.55314
TCONS_00001500	2.18278	2743.64	1.92958	2.05618	10.3819
TCONS_00001502	105.369	195.963	59.8008	82.5849	1.24663
TCONS_00001503	33.3398	18.7239	6.95451	20.1472	-0.105695
TCONS_00001505	109.044	20.4963	74.687	91.8655	-2.16416
TCONS_00001506	34.8098	15.1791	30.0282	32.419	-1.09475
TCONS_00001507	173.663	314.005	415.626	294.644	0.0918122
TCONS_00001508	14.6891	74.9414	89.8714	52.2803	0.519497
TCONS_00001510	1323.99	31.1306	1618.39	1471.19	-5.56251
TCONS_00001511	492.712	45.3098	527.974	510.343	-3.49357
TCONS_00001512	6.87996	2.77239	50.1247	28.5023	-3.36188
TCONS_00001513	92.8744	9.86195	62.0337	77.454	-2.9734
TCONS_00001514	155.349	52.3993	269.697	212.523	-2.02
TCONS_00001515	186.219	34.6754	97.7607	141.99	-2.0338
TCONS_00001516	27.3066	25.1651	36.4372	31.8719	-0.340861
TCONS_00001517	7.31828	46.5883	23.833	15.5756	1.58068
TCONS_00001518	450.817	747.177	271.186	361.002	1.04945
TCONS_00001519	125.949	2.77239	65.0109	95.48	-5.106
TCONS_00001520	39.9548	9.86195	24.818	32.3864	-1.71544
TCONS_00001521	723.501	467.139	635.155	679.328	-0.540256
TCONS_00001522	725.705	958.091	603.15	664.428	0.528051
TCONS_00001524	13.143	171.361	43.4378	28.2904	2.59865
TCONS_00001525	36.2798	91.3919	63.5223	49.901	0.872996
TCONS_00001526	22.3149	2.77239	13.6533	17.9841	-2.69752
TCONS_00001527	570.621	373.202	383.577	477.099	-0.354332
TCONS_00001528	60.5346	2531.97	41.9372	51.2359	5.62696
TCONS_00001529	27.4598	27.5859	27.051	27.2554	0.017389
TCONS_00001530	220.764	15.1791	141.675	181.22	-3.57758
TCONS_00001531	175.194	43.5374	185.59	180.392	-2.05081
TCONS_00001532	81.8495	1117.61	241.413	161.631	2.78964
TCONS_00001533	209.739	2032.16	127.533	168.636	3.59103
TCONS_00001534	200.184	1	108.181	154.183	-7.2685
TCONS_00001535	14.9649	1365.74	10.6761	12.8205	6.73509
TCONS_00001536	167.844	252.68	149.118	158.481	0.673002
TCONS_00001537	1773.07	2223.58	1235.82	1504.44	0.563653
TCONS_00001538	136.974	84.3024	131.255	134.114	-0.66982
TCONS_00001539	471.397	2212.94	396.23	433.813	2.35082
TCONS_00001540	182.544	514.993	97.0164	139.78	1.88139
TCONS_00001542	110.098	118.154	105.242	107.67	0.134052
TCONS_00001543	296.46	2929.55	508.836	402.648	2.86309
TCONS_00001544	375.113	300.534	265.231	320.172	-0.0913189
TCONS_00001545	172.989	13.4067	150.607	161.798	-3.59317
TCONS_00001546	5.40997	116.205	1.74431	3.57714	5.02172
TCONS_00001547	4.67498	16.9515	5.46588	5.07043	1.74123
TCONS_00001548	197.244	328.892	201.22	199.232	0.723165
TCONS_00001549	33.3398	1186.73	165.493	99.4164	3.57736
TCONS_00001551	23.7849	66.5785	15.142	19.4635	1.77429
TCONS_00001552	25.1881	36.231	72.9237	49.0559	-0.437202
TCONS_00001553	261.902	694.514	245.45	253.676	1.45302
TCONS_00001554	319.253	2143.82	274.907	297.08	2.85126
TCONS_00001555	14.8938	1066.51	15.185	15.0394	6.14801
TCONS_00001556	29.4027	86.7927	81.1575	55.2801	0.650813
TCONS_00001557	41.4247	45.3098	24.0737	32.7492	0.468363
TCONS_00001558	1115.25	1846.06	858.449	986.85	0.903547
TCONS_00001559	269.273	1597.92	360.503	314.888	2.34328
TCONS_00001560	104.634	47.0822	36.727	70.6805	-0.586131
TCONS_00001561	605.901	518.538	416.327	511.114	0.0208046
TCONS_00001562	55.6785	101.699	59.0984	57.3884	0.825473
TCONS_00001563	363.707	208.539	1267.43	815.568	-1.96749
TCONS_00001564	1628.71	789.307	2732.63	2180.67	-1.46611
TCONS_00001566	1.00069	17.1666	1	1.00035	4.10103
TCONS_00001567	33.6328	1.02928	59.0564	46.3446	-5.4927
TCONS_00001568	30.8411	2.52805	1	15.9206	-2.65479
TCONS_00001569	534.607	481.318	937.346	735.976	-0.612669
TCONS_00001570	3.20499	1071.52	3.97725	3.59112	8.22101
TCONS_00001571	5.12413	2.62883	18.2783	11.7012	-2.15417
TCONS_00001572	1.00078	43.0928	1.00536	1.00307	5.42495
TCONS_00001573	1	112.619	2.85476	1.92738	5.86867
TCONS_00001574	203.859	686.915	88.0847	145.972	2.23444
TCONS_00001575	159.759	1613.88	166.238	162.999	3.3076
TCONS_00001576	30.3998	16.9515	50.1247	40.2623	-1.24801
TCONS_00001577	6976.11	30911.5	13450.7	10213.4	1.59768
TCONS_00001578	57.115	236.825	62.3219	59.7184	1.98757
TCONS_00001579	27.2045	4.44819	1.45612	14.3303	-1.68778
TCONS_00001580	172.989	22.2687	172.192	172.59	-2.95426
TCONS_00001581	55.3897	22.2687	112.647	84.0183	-1.91569
TCONS_00001582	617.661	2345.87	621.013	619.337	1.92133
TCONS_00001583	1070.42	695.777	2081.36	1575.89	-1.17947
TCONS_00001584	206.799	500.814	239.925	223.362	1.16489
TCONS_00001585	20.8449	36.4478	19.6078	20.2264	0.849596
TCONS_00001586	18.4058	1	7.469	12.9374	-3.69348
TCONS_00001587	6.37909	4.54478	11.6502	9.01464	-0.98806
TCONS_00001588	529.462	724.135	846.54	688.001	0.073848
TCONS_00001589	116.961	368.757	184.939	150.95	1.2886
TCONS_00001590	25.7751	248.051	72.3486	49.0618	2.33796
TCONS_00001591	203.859	103.799	245.135	224.497	-1.1129
TCONS_00001592	126.684	57.7165	204.942	165.813	-1.5225
TCONS_00001593	10.5369	554.148	20.7143	15.6256	5.14829
TCONS_00001594	33.3578	537.873	47.5296	40.4437	3.73328
TCONS_00001596	192.834	164.06	225.783	209.309	-0.351407
TCONS_00001597	128.154	217.232	131.255	129.704	0.744008
TCONS_00001598	92.8744	98.4815	123.067	107.971	-0.132715
TCONS_00001599	395.474	103.604	423.073	409.274	-1.98199
TCONS_00001600	870.399	1.01882	953.636	912.018	-9.80601
TCONS_00001601	389.086	1700.16	326.051	357.568	2.24938
TCONS_00001603	335.423	142.791	286.816	311.12	-1.12356
TCONS_00001604	211.209	2.77239	67.2439	139.226	-5.65016
TCONS_00001605	7330.37	8.08956	1573.73	4452.05	-9.10419
TCONS_00001607	173.724	55.9441	181.868	177.796	-1.66816
TCONS_00001608	56.8597	257.997	46.4031	51.6314	2.32103
TCONS_00001609	165.639	490.18	396.975	281.307	0.801166
TCONS_00001610	31.1348	1	3.97725	17.556	-4.13389
TCONS_00001611	25.2548	499.042	3.23294	14.2439	5.13075
TCONS_00001612	18.6399	36.4478	23.3294	20.9846	0.796497
TCONS_00001613	8.34995	2.77239	7.69882	8.02439	-1.53326
TCONS_00001615	11.2899	6.31717	9.93176	10.6108	-0.748187
TCONS_00001616	208.269	598.296	76.1757	142.222	2.07271
TCONS_00001617	115.659	1339.16	38.2157	76.9373	4.1215
TCONS_00001618	304.553	426.374	512.343	408.448	0.061967
TCONS_00001619	45.0626	1596.55	75.0584	60.0605	4.7324
TCONS_00001620	237.399	1	82.1505	159.775	-7.3199
TCONS_00001621	658.086	699.322	734.149	696.117	0.00662605
TCONS_00001622	668.376	210.142	810.069	739.222	-1.81464
TCONS_00001624	43.6297	1	28.5396	36.0847	-5.17331
TCONS_00001625	1	2.74246	3.24071	2.12035	0.371165
TCONS_00001626	22.3149	112.661	16.6306	19.4728	2.53246
TCONS_00001627	75.9695	158.743	18.1192	47.0444	1.7546
TCONS_00001628	526.522	71.8956	413.35	469.936	-2.70849
TCONS_00001629	5.40997	4.54478	4.72157	5.06577	-0.156571
TCONS_00001630	278.59	137.247	333.754	306.172	-1.15757
TCONS_00001631	87.1924	1	96.1201	91.6562	-6.51816
TCONS_00001632	1221.83	211.915	701.399	961.615	-2.18197
TCONS_00001633	381.811	180.72	283.45	332.63	-0.880164
TCONS_00001634	89.8508	33.9671	109.315	99.5829	-1.55176
TCONS_00001635	25.2548	1842.51	8.44313	16.849	6.77287
TCONS_00001642	1048.37	759.583	1436.78	1242.58	-0.710053
TCONS_00001643	67.8846	2.77239	54.5906	61.2376	-4.46522
TCONS_00001644	30.3998	61.2613	81.3858	55.8928	0.132314
TCONS_00001645	118.599	897.83	91.0619	104.83	3.09838
TCONS_00001646	547.102	38.2202	205.686	376.394	-3.29984
TCONS_00001647	161.665	428.866	127.908	144.786	1.5666
TCONS_00001648	125.82	354.357	189.289	157.554	1.16935
TCONS_00001649	146.529	132.157	200.476	173.502	-0.392704
TCONS_00001650	10.5549	2.77239	9.93176	10.2433	-1.88549
TCONS_00001651	3368.01	266.859	743.825	2055.92	-2.94563
TCONS_00001652	101.694	15.2091	97.0087	99.3513	-2.7076
TCONS_00001653	27.5	123.522	20.4585	23.9793	2.36491
TCONS_00001654	123.744	50.6269	283.839	203.792	-2.00912
TCONS_00001655	24.5199	208.37	9.18745	16.8537	3.62801
TCONS_00001656	31.1348	227.866	9.18745	20.1611	3.49854
TCONS_00001658	47.3047	20.4963	80.6415	63.9731	-1.6421
TCONS_00001659	394.958	1776.94	260.021	327.49	2.43987
TCONS_00001660	204.594	22.2687	199.732	202.163	-3.18243
TCONS_00001661	1	240.273	1	1	7.90853
TCONS_00001662	96.5494	219.004	86.596	91.5727	1.25797
TCONS_00001663	4.67498	6.31717	6.21019	5.44259	0.214986
TCONS_00001664	52.4136	18.541	46.0569	49.2353	-1.40897
TCONS_00001665	9.67059	1	11.4566	10.5636	-3.40103
TCONS_00001666	38.4848	174.694	36.727	37.6059	2.2158
TCONS_00001667	151.674	2.77239	98.5051	125.09	-5.49569
TCONS_00001669	93.0599	49.0375	88.3947	90.7273	-0.887651
TCONS_00001670	527.257	257.997	338.918	433.087	-0.747304
TCONS_00001671	346.448	369.657	265.976	306.212	0.271656
TCONS_00001672	10.5549	47.0822	13.6533	12.1041	1.95968
TCONS_00001673	401.573	392.698	560.724	481.149	-0.293062
TCONS_00001674	92.1394	29.3583	34.4941	63.3167	-1.10882
TCONS_00001675	67.1496	1	23.3294	45.2395	-5.49951
TCONS_00001676	16.787	1	13.4574	15.1222	-3.9186
TCONS_00001677	6.39974	1	12.8571	9.62842	-3.2673
TCONS_00001678	246.488	667.419	454.287	350.387	0.929641
TCONS_00001679	14.657	497.43	36.2142	25.4356	4.28957
TCONS_00001680	13.931	1656.25	1.01635	7.47367	7.79189
TCONS_00001681	1149.8	1083.93	1574.48	1362.14	-0.329603
TCONS_00001682	3.93998	1	11.4204	7.68019	-2.94114
TCONS_00001683	1	827.499	57.5943	29.2971	4.81993
TCONS_00001684	1	520.363	37.7703	19.3851	4.74649
TCONS_00001685	1	308.778	29.7028	15.3514	4.33013
TCONS_00001687	1	1691.44	57.5678	29.2839	5.852
TCONS_00001688	1	54.5916	1	1	5.77061
TCONS_00001689	1	15.1791	33.0055	17.0027	-0.163682
TCONS_00001693	1765.97	1	2769.66	2267.82	-11.1471
TCONS_00001694	1508.23	1	2304.83	1906.53	-10.8967
TCONS_00001695	9.81995	594.751	3.23294	6.52644	6.50984
TCONS_00001696	115.659	64.8061	126.045	120.852	-0.89904
TCONS_00001697	151.674	20.4963	93.2949	122.484	-2.57916
TCONS_00001698	819.785	126.84	824.955	822.37	-2.69678
TCONS_00001699	135.504	86.0748	94.0392	114.772	-0.415103
TCONS_00001700	161.964	109.116	182.612	172.288	-0.65896
TCONS_00001701	214.149	146.336	289.049	251.599	-0.781841
TCONS_00001702	556.657	1101.65	370.179	463.418	1.24928
TCONS_00001703	20.8449	242.045	55.3349	38.0899	2.66779
TCONS_00001707	116.394	110.888	61.2894	88.8417	0.319794
TCONS_00001708	56.8597	45.3098	79.1529	68.0063	-0.585845
TCONS_00001709	676.461	1236.36	775.83	726.145	0.767768
TCONS_00001710	505.207	984.677	421.537	463.372	1.08748
TCONS_00001711	491.977	302.306	254.067	373.022	-0.303251
TCONS_00001712	321.458	213.687	419.304	370.381	-0.793511
TCONS_00001713	6.87996	9.86195	3.23294	5.05645	0.963748
TCONS_00001714	23.0499	25.8135	47.1474	35.0986	-0.44329
TCONS_00001715	77.4395	63.0337	69.4768	73.4582	-0.220799
TCONS_00001716	322.193	545.124	774.342	548.268	-0.00829552
TCONS_00001717	58.3296	15.1791	91.0619	74.6958	-2.29894
TCONS_00001718	1081.44	243.818	965.63	1023.53	-2.06968
TCONS_00001719	299.408	87.8472	397.719	348.563	-1.98835
TCONS_00001721	1516.24	4564.29	2895.01	2205.62	1.0492
TCONS_00001722	1257.84	1798.2	1287.17	1272.51	0.498882
TCONS_00001723	897.694	3510.33	440.889	669.292	2.3909
TCONS_00001724	331.013	8104.37	402.929	366.971	4.46496
TCONS_00001725	50.2447	1433.09	140.931	95.5879	3.90616
TCONS_00001726	41.4247	32.903	54.5906	48.0076	-0.545045
TCONS_00001727	34.9808	154.268	72.7732	53.877	1.5177
TCONS_00001728	1	1	16.5632	8.7816	-3.13448
TCONS_00001729	76.549	93.3323	40.5017	58.5254	0.673315
TCONS_00001731	82.5845	674.509	35.9827	59.2836	3.50813
TCONS_00001733	796.287	1003.2	1300.75	1048.52	-0.0637431
TCONS_00001734	169.314	176.467	149.118	159.216	0.148413
TCONS_00001735	1	933.169	1	1	9.86599
TCONS_00001736	76.309	262.105	122.772	99.5405	1.39679
TCONS_00001737	25.9898	2.77239	13.6533	19.8215	-2.83787
TCONS_00001738	346.448	2930.76	303.936	325.192	3.17191
TCONS_00001739	86.9945	1	67.9882	77.4913	-6.27596
TCONS_00001740	149.469	172.922	123.812	136.641	0.339736
TCONS_00001741	474.337	141.019	317.333	395.835	-1.48901
TCONS_00001742	1386.47	8629	1979.38	1682.92	2.35822
TCONS_00001743	1315.17	109.116	820.489	1067.83	-3.29075
TCONS_00001744	1841.43	250.907	1864.02	1852.72	-2.88442
TCONS_00001745	153.144	321.803	434.19	293.667	0.131997
TCONS_00001746	165.639	312.941	121.579	143.609	1.12374
TCONS_00001747	23.0499	43.5374	27.051	25.0505	0.797419
TCONS_00001748	144.324	82.53	152.096	148.21	-0.844652
TCONS_00001749	132.564	904.919	260.765	196.665	2.20205
TCONS_00001750	60.5346	4.54478	30.7725	45.6536	-3.32844
TCONS_00001751	64.2096	31.1306	74.687	69.4483	-1.15761
TCONS_00001752	103.899	64.8061	107.437	105.668	-0.705337
TCONS_00001753	296.468	355.478	294.259	295.363	0.267269
TCONS_00001754	64.2096	9387.58	69.4768	66.8432	7.13383
TCONS_00001755	158.801	338.371	289.442	224.121	0.594325
TCONS_00001756	86.7979	1	17.6032	52.2005	-5.70599
TCONS_00001757	1603.29	2386.64	885.244	1244.27	0.939685
TCONS_00001758	441.262	608.93	406.651	423.957	0.52236
TCONS_00001759	8.34995	6.31717	292.027	150.188	-4.57135
TCONS_00001760	67.8691	1051.02	64.7062	66.2876	3.98691
TCONS_00001761	147.977	122.496	119.914	133.946	-0.128911
TCONS_00001763	77.4395	132.157	77.6643	77.5519	0.769019
TCONS_00001764	41.8518	933.073	80.3355	61.0936	3.9329
TCONS_00001765	100.928	310.917	147.487	124.207	1.32378
TCONS_00001766	142.854	61.2613	105.204	124.029	-1.01763
TCONS_00001767	186.219	107.343	155.817	171.018	-0.67192
TCONS_00001768	639.711	82.53	157.306	398.509	-2.27162
TCONS_00001769	1221.83	135.702	1632.53	1427.18	-3.39465
TCONS_00001770	1	41.765	2.48863	1.74432	4.58156
TCONS_00001771	20.1099	1	14.3976	17.2538	-4.10884
TCONS_00001772	20.1099	2.77239	17.3749	18.7424	-2.7571
TCONS_00001774	244.658	389.742	296.773	270.716	0.525742
TCONS_00001775	125.949	96.7091	149.118	137.534	-0.50806
TCONS_00001776	20295	50492.9	33294.1	26794.5	0.914141
TCONS_00001777	42.1597	9.86195	51.6133	46.8865	-2.24923
TCONS_00001778	318.222	266.27	372.04	345.131	-0.374254
TCONS_00001779	143.511	1	3.32461	73.4178	-6.19806
TCONS_00001780	631.626	2342.33	578.587	605.106	1.95268
TCONS_00001781	2560.25	5265	6805.51	4682.88	0.169037
TCONS_00001782	825.665	5963.32	2313.58	1569.62	1.9257
TCONS_00001783	138.444	38.2202	219.828	179.136	-2.22865
TCONS_00001784	3966.3	141.019	5795.48	4880.89	-5.11318
TCONS_00001785	2.46999	27.5859	123.067	62.7685	-1.18611
TCONS_00001786	17.9049	1	12.1647	15.0348	-3.91023
TCONS_00001787	1	2.77239	9.18745	5.09373	-0.877591
TCONS_00001788	56.8597	93.1643	52.3576	54.6086	0.770648
TCONS_00001789	334.688	266.859	472.895	403.791	-0.597533
TCONS_00001790	211.944	1128.24	321.055	266.5	2.08187
TCONS_00001792	39.9548	1	33.7498	36.8523	-5.20368
TCONS_00001793	365.172	411.628	346.139	355.656	0.210861
TCONS_00001794	823.46	355.478	867.381	845.42	-1.24991
TCONS_00001795	607.757	224.888	300.436	454.096	-1.01379
TCONS_00001796	529.462	289.9	466.196	497.829	-0.780095
TCONS_00001797	874.91	3956.98	726.706	800.808	2.30487
TCONS_00001798	87.7295	16.9515	36.727	62.2283	-1.87616
TCONS_00001799	79.6445	100.254	82.8745	81.2595	0.30305
TCONS_00001800	161.964	11.6343	64.2666	113.115	-3.28134
TCONS_00001801	26.7248	11.6343	68.7325	47.7287	-2.03647
TCONS_00001802	3.20499	15.1791	7.69882	5.45191	1.47725
TCONS_00001803	6.14497	6.31717	31.5168	18.8309	-1.57575
TCONS_00001804	183.279	11.6343	476.616	329.947	-4.82578
TCONS_00001805	3988.35	243.818	4673.8	4331.07	-4.15085
TCONS_00001806	24588.1	2803.15	31630.6	28109.3	-3.32593
TCONS_00001808	84.0545	617.792	121.579	102.817	2.58705
TCONS_00001809	332.483	672.736	513.088	422.786	0.670115
TCONS_00001810	1	70.1232	1	1	6.13182
TCONS_00001811	20.8449	32.903	19.6078	20.2264	0.701983
TCONS_00001812	3.20499	4.54478	7.69882	5.45191	-0.26255
TCONS_00001813	64.2096	8.08956	53.1019	58.6557	-2.85814
TCONS_00001814	32.6048	16.9515	20.3521	26.4784	-0.643406
TCONS_00001815	329.543	139.246	155.817	242.68	-0.801419
TCONS_00001817	1	5.93484	2.51882	1.75941	1.75412
TCONS_00001818	157.554	120.133	24.0435	90.7987	0.403888
TCONS_00001819	654.411	614.247	634.411	644.411	-0.0691622
TCONS_00001820	463.63	224.347	427.211	445.421	-0.989436
TCONS_00001821	429.502	5380.21	3758.29	2093.9	1.36147
TCONS_00001823	64.9073	215.909	15.3661	40.1367	2.42743
TCONS_00001824	12.0249	38.2202	3.23294	7.62892	2.32478
TCONS_00001825	138.444	277.493	168.471	153.458	0.854612
TCONS_00001826	732.32	89.6195	309.146	520.733	-2.53866
TCONS_00001827	171.519	871.244	85.8517	128.685	2.75923
TCONS_00001828	75.9695	61.2613	55.3349	65.6522	-0.0998674
TCONS_00001829	43.6297	77.2128	57.5678	50.5988	0.609738
TCONS_00001830	1.735	4.54478	5.46588	3.60044	0.336038
TCONS_00001831	5.40997	1	1.74431	3.57714	-1.83881
TCONS_00001832	14.9649	1	6.21019	10.5875	-3.4043
TCONS_00001835	13.5114	112.747	36.5932	25.0523	2.17007
TCONS_00001836	1.71851	22.1824	1.13386	1.42619	3.95918
TCONS_00001837	855.8	449.415	537.65	696.725	-0.632541
TCONS_00001838	873.44	426.374	369.435	621.438	-0.54349
TCONS_00001839	1170.38	3987.11	3007.28	2088.83	0.932648
TCONS_00001840	81.1145	34.6754	51.6133	66.3639	-0.936486
TCONS_00001841	28.494	1214.79	95.072	61.783	4.29735
TCONS_00001842	56.5605	157.266	168.182	112.371	0.484934
TCONS_00001843	437.24	2015.81	794.945	616.092	1.71014
TCONS_00001844	38.8319	2950.66	23.5665	31.1992	6.56338
TCONS_00001845	249.428	144.564	240.669	245.048	-0.761359
TCONS_00001846	144.324	199.508	220.572	182.448	0.128961
TCONS_00001847	133.717	52.3702	72.7347	103.226	-0.978986
TCONS_00001849	23.7228	305.237	31.1828	27.4528	3.4749
TCONS_00001850	45.934	789.879	80.0071	62.9706	3.64888
TCONS_00001851	135.504	183.556	169.215	152.359	0.268741
TCONS_00001852	441.262	1773.39	383.577	412.42	2.10433
TCONS_00001853	473.602	133.929	248.112	360.857	-1.42996
TCONS_00001854	3.20499	1	6.95451	5.07975	-2.34476
TCONS_00001855	39.9548	2113.69	30.7725	35.3636	5.90135
TCONS_00001856	238.404	9.86195	114.88	176.642	-4.16281
TCONS_00001857	539.752	188.873	210.152	374.952	-0.989289
TCONS_00001858	610.311	183.556	350.083	480.197	-1.38741
TCONS_00001859	1	1	10.6761	5.83803	-2.54548
TCONS_00001862	220.764	176.467	60.5451	140.655	0.327242
TCONS_00001863	121.539	458.277	132.743	127.141	1.84979
TCONS_00001864	14.2299	1	3.97725	9.10357	-3.18643
TCONS_00001865	1812.76	3708.84	2402.9	2107.83	0.81521
TCONS_00001866	24.5199	41.765	14.3976	19.4587	1.10188
TCONS_00001867	295.733	5378.43	225.783	260.758	4.3664
TCONS_00001868	195.774	472.456	296.492	246.133	0.940742
TCONS_00001869	247.958	139.246	134.976	191.467	-0.45946
TCONS_00001871	613.986	275.721	540.627	577.307	-1.06613
TCONS_00001872	439.828	8741.9	998.923	719.375	3.60313
TCONS_00001873	163.399	3346.03	301.16	232.28	3.84852
TCONS_00001874	1116.72	2586.92	1353.42	1235.07	1.06664
TCONS_00001875	15.6999	171.15	38.2157	26.9578	2.66649
TCONS_00001876	213.414	456.504	494.48	353.947	0.367094
TCONS_00001877	8.34995	9.86195	10.6761	9.51301	0.051971
TCONS_00001878	99.4894	94.9367	146.141	122.815	-0.371451
TCONS_00001879	292.793	15.1791	180.38	236.587	-3.96221
TCONS_00001880	126.684	9.86195	274.163	200.423	-4.34503
TCONS_00001882	1	48.8546	1	1	5.61042
TCONS_00001883	189.159	647.923	33.0055	111.082	2.54419
TCONS_00001884	14.2299	1	3.23294	8.73142	-3.12622
TCONS_00001885	108.309	690.46	82.1302	95.2196	2.85823
TCONS_00001886	120.069	89.6195	145.397	132.733	-0.566643
TCONS_00001887	14.2299	11404.6	14.3976	14.3138	9.638
TCONS_00001888	277.358	607.158	245.135	261.247	1.21666
TCONS_00001892	75.2345	103.799	60.5451	67.8898	0.612526
TCONS_00001893	196.509	284.583	126.045	161.277	0.819309
TCONS_00001894	111.984	137.474	105.204	108.594	0.340214
TCONS_00001895	61.2696	29.3583	83.6188	72.4442	-1.3031
TCONS_00001896	103.164	16.9515	57.5678	80.3659	-2.24517
TCONS_00001897	64.9446	339.527	1	32.9723	3.3642
TCONS_00001898	550.777	273.948	754.989	652.883	-1.25292
TCONS_00001899	322.193	45.9174	187.823	255.008	-2.47343
TCONS_00001900	1	41.1573	1	1	5.36308
TCONS_00001901	9214.9	7664.82	18377.4	13796.1	-0.847942
TCONS_00001903	23.976	1764.66	1618.02	820.998	1.10394
TCONS_00001904	16.9788	210.007	513.464	265.221	-0.33676
TCONS_00001905	6.87996	11.6343	117.113	61.9965	-2.4138
TCONS_00001906	78.1745	32.903	15.8863	47.0304	-0.515374
TCONS_00001907	121.539	27.5859	86.596	104.067	-1.91552
TCONS_00001908	211.944	470.684	277.14	244.542	0.944677
TCONS_00001909	34.0748	137.474	16.6306	25.3527	2.43895
TCONS_00001910	885.934	3370.32	862.915	874.424	1.94648
TCONS_00001911	123.009	73.668	128.278	125.644	-0.770226
TCONS_00001912	44.3647	13.4067	17.3749	30.8698	-1.20324
TCONS_00001913	91.4044	61.2613	32.2612	61.8328	-0.0133964
TCONS_00001914	175.194	2140.28	107.437	141.315	3.92081
TCONS_00001915	137.709	224.321	214.618	176.163	0.34865
TCONS_00001916	45.0997	444.098	49.3804	47.24	3.2328
TCONS_00001917	66741.5	117620	71874.9	69308.2	0.763035
TCONS_00001918	217.089	16.9515	262.254	239.672	-3.82157
TCONS_00001919	66.4146	16.9515	51.6133	59.014	-1.79964
TCONS_00001920	711.006	922.643	621.013	666.01	0.47023
TCONS_00001921	1064.54	1330.29	1316.2	1190.37	0.160331
TCONS_00001922	2686.32	231.929	2262.4	2474.36	-3.4153
TCONS_00001923	1142.8	8040.05	1700.84	1421.82	2.49947
TCONS_00001924	297.203	993.539	383.577	340.39	1.54539
TCONS_00001925	1266.66	15.1791	635.899	951.279	-5.96971
TCONS_00001926	160.494	146.336	134.976	147.735	-0.0137269
TCONS_00001927	9.08495	382.064	18.1192	13.6021	4.81192
TCONS_00001928	2817.5	2381.32	2172.16	2494.83	-0.06718
TCONS_00001929	369.233	614.247	284.583	326.908	0.909934
TCONS_00001930	118.599	75.4404	84.3631	101.481	-0.427801
TCONS_00001932	2743.27	6507.45	6723.64	4733.45	0.459199
TCONS_00001933	42.1597	296.989	33.0055	37.5826	2.98227
TCONS_00001934	4.67498	1	1.74431	3.20965	-1.68241
TCONS_00001935	124.479	32.903	85.8517	105.165	-1.67637
TCONS_00001936	264.128	1817.7	327.754	295.941	2.61873
TCONS_00001937	221.499	2640.09	125.3	173.399	3.92842
TCONS_00001938	479.482	452.96	391.02	435.251	0.057536
TCONS_00001939	1.735	970.498	1.74431	1.73965	9.12378
TCONS_00001940	257.513	34.6754	230.249	243.881	-2.81419
TCONS_00001941	55886.4	389331	55985.3	55935.8	2.79915
TCONS_00001942	241.344	2569.19	345.617	293.481	3.12998
TCONS_00001943	73.7645	78.9852	94.7835	84.274	-0.0935053
TCONS_00001944	846.245	240.273	617.291	731.768	-1.60671
TCONS_00001945	29.6625	36.4434	35.2384	32.4504	0.167419
TCONS_00001947	38.4848	20.4963	30.7725	34.6287	-0.756603
TCONS_00001948	44.3647	2.77239	15.142	29.7534	-3.42385
TCONS_00001949	1029.99	1743.26	1742.69	1386.34	0.330507
TCONS_00001950	139.179	525.628	169.215	154.197	1.76927
TCONS_00001951	51.7147	8.08956	33.7498	42.7323	-2.40119
TCONS_00001952	222.234	986.449	155.073	188.654	2.38651
TCONS_00001953	1	745.404	1.74431	1.37216	9.08543
TCONS_00001954	1.735	16.9515	3.23294	2.48397	2.77069
TCONS_00001955	1130.69	1169.01	1034.85	1082.77	0.11056
TCONS_00001956	780.83	89.6195	639.621	710.226	-2.98639
TCONS_00001957	2906.44	1009.49	2392.48	2649.46	-1.39207
TCONS_00001958	89.1995	34.6754	41.1929	65.1962	-0.910875
TCONS_00001959	400.838	532.717	560.724	480.781	0.147989
TCONS_00001960	1672.38	421.057	1102.58	1387.48	-1.72038
TCONS_00001961	608.841	1066.21	546.582	577.712	0.88407
TCONS_00001962	2.46999	31.1306	1.74431	2.10715	3.88497
TCONS_00001963	6.14497	1	18.1192	12.1321	-3.60076
TCONS_00001964	13.4949	82.53	21.8408	17.6679	2.22379
TCONS_00001965	2458.09	6567.71	3660.79	3059.44	1.10212
TCONS_00001966	11.2899	4.54478	14.3976	12.8438	-1.49878
TCONS_00001967	374.378	2.77239	24.0737	199.226	-6.16713
TCONS_00001968	48.7747	1	45.6588	47.2167	-5.56123
TCONS_00001969	5891.99	3621.99	7023.6	6457.8	-0.834259
TCONS_00001973	9.81995	15.1791	18.8635	14.3417	0.0818677
TCONS_00001975	298.338	10.6876	47.1321	172.735	-4.01455
TCONS_00001977	621.678	19.6697	1.15866	311.418	-3.98481
TCONS_00001978	1188.75	1.00095	911.896	1050.32	-10.0352
TCONS_00001980	4.09468	9.86195	1.0269	2.56079	1.94528
TCONS_00001981	67.1496	63.0337	67.2439	67.1967	-0.0922681
TCONS_00001984	36.8589	1	35.2115	36.0352	-5.17133
TCONS_00001986	110.514	571.71	72.4541	91.484	2.64369
TCONS_00001987	67.8846	222.549	44.9145	56.3995	1.98037
TCONS_00001988	455.227	500.814	413.35	434.288	0.205621
TCONS_00001989	80.3795	91.3919	67.2439	73.8117	0.308217
TCONS_00001990	801.41	1333.84	887.477	844.443	0.659513
TCONS_00001991	100.224	82.53	73.1984	86.7114	-0.071303
TCONS_00001992	168.579	289.9	169.215	168.897	0.779412
TCONS_00001993	25.9898	16.9515	14.3976	20.1937	-0.252492
TCONS_00001994	426.562	63.0337	812.302	619.432	-3.29675
TCONS_00001995	8.34995	15.1791	7.69882	8.02439	0.919624
TCONS_00001996	178.134	31.1306	166.238	172.186	-2.46756
TCONS_00001997	107.574	424.601	109.67	108.622	1.96679
TCONS_00001998	13.4949	1	3.23294	8.36392	-3.06418
TCONS_00001999	23.7849	1	41.1929	32.4889	-5.02187
TCONS_00002000	23.7849	27.5859	27.7953	25.7901	0.0971137
TCONS_00002005	594.141	725.908	622.502	608.322	0.254953
TCONS_00002006	4.67498	9.86195	15.142	9.90849	-0.00679228
TCONS_00002007	20.8449	4.54478	18.8635	19.8542	-2.12716
TCONS_00002008	205.329	174.694	303.936	254.632	-0.543587
TCONS_00002009	67.1496	298.762	1	34.0748	3.13222
TCONS_00002011	1211.54	339.527	1356.39	1283.96	-1.91901
TCONS_00002012	784.505	557.531	1180.74	982.622	-0.817585
TCONS_00002013	3.20499	2.77239	4.72157	3.96328	-0.515565
TCONS_00002014	48.0397	89.6195	65.7553	56.8975	0.655447
TCONS_00002015	809.495	787.942	967.863	888.679	-0.173573
TCONS_00002016	412.597	197.735	353.06	382.829	-0.95313
TCONS_00002017	28.9298	24.0411	23.3294	26.1296	-0.120182
TCONS_00002018	34.0748	66.5785	25.5623	29.8185	1.15885
TCONS_00002019	63.9506	21.7884	24.652	44.3013	-1.02379
TCONS_00002020	359.924	1.23807	9.68862	184.806	-7.22177
TCONS_00002021	250.898	458.277	217.595	234.246	0.968192
TCONS_00002022	236.934	149.881	209.408	223.171	-0.574332
TCONS_00002023	99.4894	66.5785	79.8972	89.6933	-0.429944
TCONS_00002024	716.151	39.9926	805.603	760.877	-4.24986
TCONS_00002025	111.984	31.1306	81.3858	96.6849	-1.63496
TCONS_00002026	54.6792	25.0013	104.776	79.7276	-1.67308
TCONS_00002027	514.424	167.556	524.681	519.553	-1.63263
TCONS_00002028	74.4995	199.508	85.1074	79.8034	1.32192
TCONS_00002029	113.454	73.668	56.8235	85.1388	-0.208778
TCONS_00002030	155.346	53.0789	288.305	221.826	-2.06321
TCONS_00002031	1.00289	32.2235	1	1.00144	5.00796
TCONS_00002032	85.5245	20.4963	83.6188	84.5717	-2.04481
TCONS_00002033	1	169.996	1001.55	501.275	-1.5601
TCONS_00002034	1	152.21	52.9077	26.9538	2.4975
TCONS_00002035	768.335	98.4815	1212.74	990.538	-3.33029
TCONS_00002036	284.708	529.172	624.735	454.721	0.218754
TCONS_00002037	511.822	351.933	306.913	409.368	-0.218096
TCONS_00002038	405.247	47.0822	552.536	478.892	-3.34645
TCONS_00002039	130.359	1	71.7098	101.034	-6.6587
TCONS_00002041	317.783	302.306	53.8462	185.815	0.702146
TCONS_00002042	1027.79	981.132	487.037	757.413	0.373366
TCONS_00002043	533.137	256.224	418.56	475.849	-0.893097
TCONS_00002044	168.579	341.299	227.271	197.925	0.786082
TCONS_00002045	1.01249	421.299	658.638	329.825	0.353143
TCONS_00002046	26.7248	25.8135	9.93176	18.3283	0.494054
TCONS_00002047	259.718	927.96	335.941	297.829	1.63958
TCONS_00002048	6193.34	18494.1	19144.7	12669	0.54576
TCONS_00002050	78.1745	1	67.9882	73.0814	-6.19143
TCONS_00002051	1482.75	1415.37	699.166	1090.96	0.375584
TCONS_00002052	558.862	1255.85	379.111	468.986	1.42105
TCONS_00002053	219.784	21.3503	304.889	262.337	-3.61909
TCONS_00002054	91.2273	1.00711	189.668	140.448	-7.12366
TCONS_00002055	1	1	22.0178	11.5089	-3.52468
TCONS_00002057	248.693	89.6195	181.124	214.909	-1.26184
TCONS_00002058	178.869	195.963	227.271	203.07	-0.0513958
TCONS_00002059	22.3149	192.418	33.0055	27.6602	2.79836
TCONS_00002060	13237.5	17817.1	15478.3	14357.9	0.311418
TCONS_00002061	2362.54	1181.41	2882.98	2622.76	-1.15058
TCONS_00002062	2.46999	26.4104	1	1.735	3.9281
TCONS_00002063	400.838	102.026	84.3631	242.601	-1.24965
TCONS_00002064	99.4894	86.0748	112.647	106.068	-0.301329
TCONS_00002065	83.3195	1	58.3121	70.8158	-6.146
TCONS_00002066	84.7895	41.765	67.2439	76.0167	-0.864022
TCONS_00002067	106.839	178.239	165.493	136.166	0.388447
TCONS_00002068	34.0748	36861.4	70.2211	52.148	9.46528
TCONS_00002070	4616.04	18901.8	10502.5	7559.27	1.3222
TCONS_00002072	42.1597	93.1643	88.829	65.4943	0.508407
TCONS_00002073	145.059	328.892	87.3404	116.2	1.50101
TCONS_00002074	575.766	98.4815	639.621	607.693	-2.62542
TCONS_00002075	29.6648	87.8472	17.3749	23.5199	1.90112
TCONS_00002076	1178.46	981.132	1453.16	1315.81	-0.423432
TCONS_00002077	17.9049	270.403	32.2612	25.0831	3.43033
TCONS_00002078	78.1745	31.1306	96.2721	87.2233	-1.48638
TCONS_00002079	169.314	9.86195	38.96	104.137	-3.40047
TCONS_00002080	2.46999	9.86195	1.74431	2.10715	2.22658
TCONS_00002081	48.0397	174.694	63.5223	55.781	1.64698
TCONS_00002082	119.334	330.665	124.556	121.945	1.43914
TCONS_00002083	697.776	8717.62	438.656	568.216	3.93942
TCONS_00002084	7.61496	2.77239	6.21019	6.91258	-1.31809
TCONS_00002085	230.319	24.0411	280.118	255.219	-3.40816
TCONS_00002086	33.3398	50.6269	214.618	123.979	-1.29212
TCONS_00002087	1	18.7239	53.1019	27.051	-0.530798
TCONS_00002088	559.597	29.3583	557.746	558.672	-4.25016
TCONS_00002089	2129.17	302.332	243.531	1186.35	-1.97232
TCONS_00002090	735.708	173.428	1283.67	1009.69	-2.5415
TCONS_00002091	1938.38	115.673	1450.82	1694.6	-3.87282
TCONS_00002092	2.46999	1	7.69882	5.08441	-2.34608
TCONS_00002093	305.288	102.026	234.714	270.001	-1.40403
TCONS_00002094	40.6898	13.4067	16.6306	28.6602	-1.09609
TCONS_00002095	144.324	78.9852	137.954	141.139	-0.837462
TCONS_00002096	236.199	32.903	201.965	219.082	-2.73518
TCONS_00002097	105.369	4.54478	104.46	104.915	-4.52886
TCONS_00002100	111.249	30.5675	141.675	126.462	-2.04863
TCONS_00002104	6.14497	11.6343	3.97725	5.06111	1.20086
TCONS_00002105	38.4848	91.3919	27.051	32.7679	1.47978
TCONS_00002106	659.556	1413.6	479.593	569.574	1.31142
TCONS_00002107	136.239	892.513	309.146	222.692	2.00282
TCONS_00002108	10.5549	15.1791	6.21019	8.38256	0.856623
TCONS_00002110	30.2511	1	8.14988	19.2005	-4.26307
TCONS_00002111	1240.13	1	1450.78	1345.45	-10.3939
TCONS_00002112	243.77	1	453.23	348.5	-8.44501
TCONS_00002115	1	15.4374	1.23836	1.11918	3.78591
TCONS_00002116	4.67498	3263.71	11.9263	8.30064	8.61907
TCONS_00002117	322.928	499.042	236.947	279.938	0.834056
TCONS_00002118	120.069	837.568	143.908	131.988	2.66579
TCONS_00002119	572.826	2.77239	420.048	496.437	-7.48434
TCONS_00002120	524.317	282.81	438.656	481.486	-0.767662
TCONS_00002121	398.083	3915.19	1120.51	759.297	2.36635
TCONS_00002122	164.904	63.0337	209.408	187.156	-1.57005
TCONS_00002123	386.138	378.519	336.685	361.411	0.0667233
TCONS_00002125	303.818	279.265	163.26	233.539	0.257971
TCONS_00002127	116.861	219.748	112.402	114.632	0.938846
TCONS_00002128	264.863	284.583	187.823	226.343	0.330339
TCONS_00002129	50.2447	4.54478	16.6306	33.4376	-2.87919
TCONS_00002130	11.2899	192.418	3.23294	7.26142	4.72785
TCONS_00002131	1	15.1791	1	1	3.92401
TCONS_00002132	20.8449	1	33.0055	26.9252	-4.75089
TCONS_00002133	14.2299	20.4963	22.5851	18.4075	0.15507
TCONS_00002134	1593.74	2767.7	2872.56	2233.15	0.309607
TCONS_00002135	3.93998	1	6.95451	5.44724	-2.44553
TCONS_00002136	197.244	4.54478	127.533	162.388	-5.1591
TCONS_00002137	949.144	1913.41	892.687	920.915	1.05501
TCONS_00002138	350.858	112.661	445.355	398.106	-1.82117
TCONS_00002139	3.20499	1	2.48863	2.84681	-1.50935
TCONS_00002140	15.6999	4.54478	6.21019	10.955	-1.26931
TCONS_00002142	147.884	21.0667	274.751	211.317	-3.32638
TCONS_00002143	84.1699	143.993	178.303	131.236	0.13383
TCONS_00002144	1518.03	7606.33	3915.34	2716.68	1.48535
TCONS_00002145	1	2.77239	8.44313	4.72157	-0.768135
TCONS_00002147	17.1699	2.77239	12.1647	14.6673	-2.4034
TCONS_00002148	855.065	1502.22	1086.21	970.638	0.630092
TCONS_00002149	251.633	36.4478	111.903	181.768	-2.31819
TCONS_00002150	218.559	128.612	193.033	205.796	-0.67819
TCONS_00002151	2.46999	18.7239	3.23294	2.85147	2.71511
TCONS_00002152	5403.03	1614.89	9190.23	7296.63	-2.17579
TCONS_00002153	54.6547	1	58.3121	56.4834	-5.81976
TCONS_00002154	245.018	312.941	81.3858	163.202	0.939233
TCONS_00002155	6.87996	31.1306	5.46588	6.17292	2.33431
TCONS_00002156	331.013	529.172	321.055	326.034	0.698714
TCONS_00002157	129.624	458.277	117.113	123.368	1.89325
TCONS_00002158	110.514	1924.04	198.987	154.75	3.63612
TCONS_00002159	561.224	647.699	314.268	437.746	0.56523
TCONS_00002160	369.343	411.674	329.575	349.459	0.236379
TCONS_00002161	20.8449	9.86195	21.8408	21.3428	-1.11381
TCONS_00002162	384.668	2101.28	291.282	337.975	2.63628
TCONS_00002165	231.054	1468.54	87.3404	159.197	3.2055
TCONS_00002166	358.208	1360.42	712.564	535.386	1.3454
TCONS_00002167	516.232	38.2202	410.372	463.302	-3.59955
TCONS_00002168	164.904	54.1717	722.24	443.572	-3.03356
TCONS_00002169	827.87	311.168	412.605	620.237	-0.995127
TCONS_00002170	509.617	977.587	851.006	680.312	0.52303
TCONS_00002171	206.064	6.31717	101.482	153.773	-4.60538
TCONS_00002172	42.8947	70.1232	33.7498	38.3222	0.87171
TCONS_00002173	81.1145	5013.32	250.345	165.73	4.91886
TCONS_00002174	8.34995	178.239	11.4204	9.88518	4.1724
TCONS_00002175	505.207	1670.59	1001.36	753.284	1.14909
TCONS_00002176	106.104	84.3024	120.09	113.097	-0.423915
TCONS_00002177	2200.84	362.568	1173.29	1687.07	-2.21819
TCONS_00002178	242.079	34.6754	132.743	187.411	-2.43422
TCONS_00002179	70.0896	8.08956	98.5051	84.2973	-3.38135
TCONS_00002181	1810.56	15204.6	4187.02	2998.79	2.34206
TCONS_00002183	78.9095	31.1306	46.4031	62.6563	-1.00913
TCONS_00002184	506.677	183.556	210.896	358.786	-0.966905
TCONS_00002185	195.039	148.108	186.334	190.686	-0.364553
TCONS_00002187	93.6094	2158	94.7835	94.1964	4.51788
TCONS_00002188	185.484	224.321	199.732	192.608	0.219897
TCONS_00002189	14.2299	153.426	62.0337	38.1318	2.00848
TCONS_00002190	42.7515	1	11.9097	27.3306	-4.77245
TCONS_00002191	38.5094	1	1	19.7547	-4.30412
TCONS_00002192	221.617	36.4478	200.731	211.174	-2.53453
TCONS_00002194	1	20.4963	15.142	8.071	1.34454
TCONS_00002195	61.2696	350.161	67.2439	64.2567	2.4461
TCONS_00002197	12.7599	1	5.46588	9.11289	-3.18791
TCONS_00002198	9.08495	1	6.21019	7.64757	-2.935
TCONS_00002201	3.93998	1	3.23294	3.58646	-1.84256
TCONS_00002202	582.381	259.769	370.179	476.28	-0.874581
TCONS_00002203	100.959	2.77239	41.1929	71.0761	-4.68016
TCONS_00002204	65.6796	2.77239	35.2384	50.459	-4.18591
TCONS_00002206	739.67	155.198	417.815	578.742	-1.89881
TCONS_00002207	19.3749	192.418	6.95451	13.1647	3.8695
TCONS_00002208	106.839	497.269	112.647	109.743	2.1799
TCONS_00002209	440.527	429.919	310.634	375.58	0.194943
TCONS_00002210	544.162	1424.23	789.972	667.067	1.09428
TCONS_00002212	88.5736	232.119	20.5413	54.5575	2.08902
TCONS_00002213	20.0278	32.2483	15.2941	17.6609	0.86866
TCONS_00002214	304.553	715.274	530.951	417.752	0.775849
TCONS_00002215	33.8004	407.155	63.4475	48.624	3.06584
TCONS_00002216	15.9743	956.041	59.1313	37.5528	4.67008
TCONS_00002217	117.256	1.99722	100.078	108.667	-5.76577
TCONS_00002218	177.816	41.6108	116.365	147.09	-1.82167
TCONS_00002219	361.883	355.478	231.737	296.81	0.260221
TCONS_00002220	229.584	38.2202	126.789	178.186	-2.22098
TCONS_00002222	57.5946	6.31717	18.1192	37.8569	-2.58321
TCONS_00002223	512.557	4022.55	859.193	685.875	2.55209
TCONS_00002224	430.972	4.54478	169.959	300.466	-6.04685
TCONS_00002225	28.1948	2.77239	28.5396	28.3672	-3.35502
TCONS_00002226	519.97	190.186	1118.71	819.34	-2.10705
TCONS_00002227	7.2056	16.571	200.119	103.662	-2.64516
TCONS_00002228	118.21	161.355	244.991	181.601	-0.17053
TCONS_00002229	376.583	697.55	328.498	352.541	0.984508
TCONS_00002230	364.727	386.756	428.436	396.582	-0.0361937
TCONS_00002231	101.055	168.23	40.9929	71.0239	1.24406
TCONS_00002232	49.4453	145.473	66.0551	57.7502	1.33285
TCONS_00002233	69.1533	183.936	59.161	64.1572	1.51952
TCONS_00002234	362.618	600.068	421.537	392.077	0.613987
TCONS_00002235	239.874	31.1306	159.539	199.707	-2.68148
TCONS_00002236	82.5845	96.7091	134.232	108.408	-0.164751
TCONS_00002237	415.537	1456.13	786.251	600.894	1.27696
TCONS_00002239	45.0997	691.077	58.3121	51.7059	3.74045
TCONS_00002240	1	1272.96	1	1	10.314
TCONS_00002241	1093.94	1216.86	643.342	868.641	0.486331
TCONS_00002242	303.083	217.232	270.441	286.762	-0.400617
TCONS_00002244	567.681	1904.55	262.998	415.339	2.19709
TCONS_00002245	4.6479	6.26395	24.6677	14.6578	-1.22652
TCONS_00002246	1	1	5.27492	3.13746	-1.6496
TCONS_00002247	22.5099	13.2848	40.0598	31.2848	-1.23569
TCONS_00002248	53.1805	16.2304	92.859	73.0198	-2.16959
[truncated: 24,928 more rows]
