# Supplementary material for: In-depth comparative analysis of Tritrichomonas foetus transcriptomics reveals novel genes linked with adaptation to feline host
Source: Sci Rep. 2022 Jun 16;12:10057. doi: 10.1038/s41598-022-14310-x (PMC9203502; doi:10.1038/s41598-022-14310-x)
Supplement: Supplementary file 3 — Supplementary Information 3. [file 41598_2022_14310_MOESM3_ESM.xlsx]

## Sheet: Assembly
Seq ID	Cluster ID	Domain ID	Description	Ontology
TCONS_00000001	1
TCONS_00000029	1
TCONS_00000048	1
TCONS_00000049	1
TCONS_00000092	1	PF17035	Bromodomain extra-terminal - transcription regulation	-
TCONS_00000106	1	PTHR19879	TRANSCRIPTION INITIATION FACTOR TFIID	-
TCONS_00000158	1	PF05041	Pecanex protein (C-terminus)	GO:0016021
TCONS_00000173	1
TCONS_00000201	1	PF02759	RUN domain	-
TCONS_00000237	1	PF01529	DHHC palmitoyltransferase	GO:0016409
TCONS_00000319	1	PF09177	Syntaxin 6, N-terminal	GO:0016020|GO:0048193
TCONS_00000325	1
TCONS_00000348	1
TCONS_00000375	1	PTHR10794	ABHYDROLASE DOMAIN-CONTAINING PROTEIN
TCONS_00000444	1
TCONS_00000486	1	PF14447	Prokaryotic RING finger family 4
TCONS_00000577	1	PF00071	Ras family	GO:0003924|GO:0005525
TCONS_00000579	1	PTHR16216	DYNEIN ASSEMBLY FACTOR 5, AXONEMAL
TCONS_00000669	1	PTHR13131:SF7	PQ LOOP REPEAT FAMILY PROTEIN
TCONS_00000723	1
TCONS_00000731	1	PTHR12411	CYSTEINE PROTEASE FAMILY C1-RELATED
TCONS_00000969	1
TCONS_00000974	1
TCONS_00000995	1	PF13847	Methyltransferase domain	-
TCONS_00001054	1
TCONS_00001129	1
TCONS_00001232	1	PTHR24057	GLYCOGEN SYNTHASE KINASE-3 ALPHA
TCONS_00001236	1	PTHR11567	ACID PHOSPHATASE-RELATED
TCONS_00001348	1
TCONS_00001373	1	PF13181	Tetratricopeptide repeat	GO:0005515
TCONS_00001389	1
TCONS_00001402	1	PF08059	SEP domain	-
TCONS_00001409	1
TCONS_00001435	1
TCONS_00001449	1	PTHR32440:SF0	PHOSPHATASE DCR2-RELATED
TCONS_00001479	1
TCONS_00001502	1	PF00343	Carbohydrate phosphorylase	GO:0005975|GO:0008184
TCONS_00001542	1
TCONS_00001598	1
TCONS_00001707	1	PF00324	Amino acid permease	GO:0016020|GO:0055085
TCONS_00001740	1	PF01106	NifU-like domain	GO:0005506|GO:0016226|GO:0051536
TCONS_00001763	1
TCONS_00001799	1	PF00025	ADP-ribosylation factor family	GO:0005525
TCONS_00001892	1	PF13358	DDE superfamily endonuclease	-
TCONS_00001894	1
TCONS_00001991	1	PF13639	Ring finger domain	-
TCONS_00002064	1	PF00687	Ribosomal protein L1p/L10e family	-
TCONS_00002233	1	PF00249	Myb-like DNA-binding domain	-
TCONS_00002236	1	PF11929	Domain of unknown function (DUF3447)	-
TCONS_00002266	1
TCONS_00002315	1	PTHR11909	CASEIN KINASE-RELATED
TCONS_00002333	1
TCONS_00002348	1	PTHR12756	CYTOSOLIC CARBOXYPEPTIDASE
TCONS_00002409	1	PF00071	Ras family	GO:0003924|GO:0005525
TCONS_00002410	1	PTHR10663	GUANYL-NUCLEOTIDE EXCHANGE FACTOR
TCONS_00002431	1	PF00415	Regulator of chromosome condensation (RCC1) repeat	-
TCONS_00002432	1
TCONS_00002433	1	PF07714	Protein tyrosine and serine/threonine kinase	GO:0004672|GO:0006468
TCONS_00002477	1
TCONS_00002553	1
TCONS_00002611	1
TCONS_00002688	1
TCONS_00002689	1
TCONS_00002746	1
TCONS_00002752	1
TCONS_00002756	1
TCONS_00002908	1	PTHR47435	KELCH REPEAT PROTEIN (AFU_ORTHOLOGUE AFUA_5G12780)
TCONS_00002965	1	PF00069	Protein kinase domain	GO:0004672|GO:0005524|GO:0006468
TCONS_00003003	1
TCONS_00003008	1
TCONS_00003060	1	PTHR47808	INNER NUCLEAR MEMBRANE PROTEIN HEH2-RELATED
TCONS_00003063	1
TCONS_00003065	1
TCONS_00003072	1
TCONS_00003167	1	PF12348	CLASP N terminal	-
TCONS_00003168	1
TCONS_00003174	1
TCONS_00003177	1
TCONS_00003180	1	PTHR19375	HEAT SHOCK PROTEIN 70KDA	GO:0005524|GO:0016887
TCONS_00003185	1
TCONS_00003238	1	PF03031	NLI interacting factor-like phosphatase	-
TCONS_00003307	1
TCONS_00003318	1	PF00789	UBX domain	GO:0005515
TCONS_00003355	1	PTHR15394	-
TCONS_00003430	1	PTHR21229:SF65	-
TCONS_00003440	1	PTHR24343	SERINE/THREONINE KINASE
TCONS_00003467	1	PTHR44675	PAK1 INTERACTING PROTEIN 1
TCONS_00003548	1	PTHR11009	DER1-LIKE PROTEIN, DERLIN
TCONS_00003554	1	PTHR35899	PAPAIN FAMILY CYSTEINE PROTEASE DOMAIN CONTAINING PROTEIN
TCONS_00003563	1	PF00076	RNA recognition motif. (a.k.a. RRM, RBD, or RNP domain)	GO:0003676
TCONS_00003576	1	PTHR44281:SF2	SPINDLE ASSEMBLY ABNORMAL PROTEIN 6 HOMOLOG
TCONS_00003584	1
TCONS_00003586	1
TCONS_00003618	1	PTHR15139	TUBULIN FOLDING COFACTOR C	GO:0007023
TCONS_00003623	1	PF00271	Helicase conserved C-terminal domain	-
TCONS_00003757	1	PTHR44167	OVARIAN-SPECIFIC SERINE/THREONINE-PROTEIN KINASE LOK-RELATED
TCONS_00003807	1
TCONS_00003897	1	PF04577	Protein of unknown function (DUF563)	GO:0016757
TCONS_00003982	1	PF04577	Protein of unknown function (DUF563)	GO:0016757
TCONS_00003984	1
TCONS_00004056	1	PTHR11909:SF324	CK1 FAMILY PROTEIN KINASE
TCONS_00004077	1	PTHR24346	MAP/MICROTUBULE AFFINITY-REGULATING KINASE
TCONS_00004216	1
TCONS_00004342	1
TCONS_00004348	1
TCONS_00004428	1	PTHR43895:SF32	CALCIUM/CALMODULIN-DEPENDENT PROTEIN KINASE KINASE
TCONS_00004545	1	PF00262	Calreticulin family	GO:0005509|GO:0005783|GO:0006457|GO:0051082
TCONS_00004583	1
TCONS_00004593	1	PF00240	Ubiquitin family	GO:0005515
TCONS_00004621	1	PF01214	Casein kinase II regulatory subunit	GO:0005956|GO:0019887
TCONS_00004713	1
TCONS_00004792	1
TCONS_00004920	1
TCONS_00004926	1	PF07714	Protein tyrosine and serine/threonine kinase	GO:0004672|GO:0006468
TCONS_00004967	1	PF12799	Leucine Rich repeats (2 copies)	-
TCONS_00004976	1
TCONS_00005012	1	PF00069	Protein kinase domain	GO:0004672|GO:0005524|GO:0006468
TCONS_00005033	1	PF03099	Biotin/lipoate A/B protein ligase family	GO:0006464
TCONS_00005058	1	PF00071	Ras family	GO:0003924|GO:0005525
TCONS_00005073	1
TCONS_00005102	1	PF00249	Myb-like DNA-binding domain	-
TCONS_00005185	1
TCONS_00005252	1	PTHR22748:SF6	DNA-(APURINIC OR APYRIMIDINIC SITE) LYASE
TCONS_00005312	1	PTHR10527:SF80	YALI0D06820P
TCONS_00005330	1
TCONS_00005361	1	PTHR13555:SF5	ZINC FINGER C2HC DOMAIN-CONTAINING PROTEIN T03G11.3
TCONS_00005368	1	PF13606	Ankyrin repeat	GO:0005515
TCONS_00005376	1	PTHR48051:SF1	S-CELL ENRICHED WITH LEUCINE-RICH REPEAT-CONTAINING PROTEIN SLRA-RELATED
TCONS_00005411	1
TCONS_00005424	1
TCONS_00005438	1	PF04153	NOT2 / NOT3 / NOT5 family	GO:0006355
TCONS_00005457	1	PTHR24057	GLYCOGEN SYNTHASE KINASE-3 ALPHA
TCONS_00005484	1	PF02204	Vacuolar sorting protein 9 (VPS9) domain	-
TCONS_00005556	1
TCONS_00005560	1
TCONS_00005569	1	PTHR45808	RHO GTPASE-ACTIVATING PROTEIN 68F
TCONS_00005579	1	PF12796	Ankyrin repeats (3 copies)	-
TCONS_00005598	1	PF07004	Sperm-tail PG-rich repeat	-
TCONS_00005773	1	PF13418	Galactose oxidase, central domain
TCONS_00005776	1
TCONS_00005866	1	PTHR24161:SF99	-
TCONS_00005870	1	PTHR43549	MULTIDRUG RESISTANCE PROTEIN YPNP-RELATED
TCONS_00005885	1
TCONS_00005956	1
TCONS_00005962	1
TCONS_00006007	1
TCONS_00006022	1	PF15261	Jhy protein	-
TCONS_00006036	1	PTHR24159	-
TCONS_00006075	1	PF00076	RNA recognition motif. (a.k.a. RRM, RBD, or RNP domain)	GO:0003676
TCONS_00006080	1
TCONS_00006297	1	PF13606	Ankyrin repeat	GO:0005515
TCONS_00006320	1	PTHR46207	PROTEIN RCC2	-
TCONS_00006328	1	PF00149	Calcineurin-like phosphoesterase	GO:0016787
TCONS_00006335	1
TCONS_00006392	1	PF07039	SGF29 tudor-like domain	-
TCONS_00006402	1	PF05175	Methyltransferase small domain	GO:0008168
TCONS_00006421	1
TCONS_00006424	1
TCONS_00006551	1	PF13549	ATP-grasp domain
TCONS_00006555	1	PTHR24054	CASEIN KINASE II SUBUNIT ALPHA
TCONS_00006606	1	PF07004	Sperm-tail PG-rich repeat	-
TCONS_00006666	1
TCONS_00006745	1	PTHR24346	MAP/MICROTUBULE AFFINITY-REGULATING KINASE
TCONS_00006871	1	PTHR24006:SF833	OS01G0771400 PROTEIN
TCONS_00006875	1	PTHR47026:SF2	-
TCONS_00006880	1
TCONS_00006900	1
TCONS_00006920	1
TCONS_00006934	1	PTHR12085	SERINE/THREONINE-PROTEIN PHOSPHATASE 2A REGULATORY SUBUNIT B'' SUBUNIT GAMMA	GO:0035303
TCONS_00006967	1
TCONS_00007006	1	PTHR10527	IMPORTIN BETA	GO:0006606
TCONS_00007026	1
TCONS_00007044	1
TCONS_00007054	1	PTHR23415:SF4	60S RIBOSOME SUBUNIT BIOGENESIS PROTEIN NIP7 HOMOLOG
TCONS_00007233	1	PTHR24006:SF692	UBIQUITIN SPECIFIC PROTEASE 9
TCONS_00007293	1	PF00071	Ras family	GO:0003924|GO:0005525
TCONS_00007331	1	PF00069	Protein kinase domain	GO:0004672|GO:0005524|GO:0006468
TCONS_00007395	1	PF00149	Calcineurin-like phosphoesterase	GO:0016787
TCONS_00007414	1	PF17291	N-terminal domain of M60-like peptidases	-
TCONS_00007469	1
TCONS_00007531	1
TCONS_00007615	1
TCONS_00007655	1	PTHR11208	RNA-BINDING PROTEIN RELATED
TCONS_00007709	1
TCONS_00007732	1	PTHR47961	DNA POLYMERASE THETA, PUTATIVE (AFU_ORTHOLOGUE AFUAG05260)-RELATED
TCONS_00007760	1
TCONS_00007793	1
TCONS_00007837	1
TCONS_00007845	1	PF00069	Protein kinase domain	GO:0004672|GO:0005524|GO:0006468
TCONS_00007847	1
TCONS_00007859	1	PTHR21422	RAB3 GTPASE-ACTIVATING PROTEIN CATALYTIC SUBUNIT	GO:0005096
TCONS_00007868	1
TCONS_00007870	1	PF00046	Homeodomain	GO:0003677
TCONS_00007893	1
TCONS_00007916	1	PTHR11071	PEPTIDYL-PROLYL CIS-TRANS ISOMERASE
TCONS_00007958	1
TCONS_00007971	1	PF00621	RhoGEF domain	GO:0005085
TCONS_00008019	1
TCONS_00008126	1	PF00069	Protein kinase domain	GO:0004672|GO:0005524|GO:0006468
TCONS_00008127	1
TCONS_00008200	1
TCONS_00008364	1
TCONS_00008374	1
TCONS_00008572	1
TCONS_00008608	1
TCONS_00008721	1	PF13921	Myb-like DNA-binding domain
TCONS_00008746	1
TCONS_00008764	1	PF00069	Protein kinase domain	GO:0004672|GO:0005524|GO:0006468
TCONS_00008829	1
TCONS_00008831	1	PF00012	Hsp70 protein	GO:0005524|GO:0016887
TCONS_00008855	1
TCONS_00008956	1	PF02138	Beige/BEACH domain	-
TCONS_00008964	1	PF16558	Amino-terminal Zinc-binding domain of ubiquitin ligase E3A	-
TCONS_00008988	1	PTHR24161:SF99	-
TCONS_00009064	1	PF10416	Transcription-initiator DNA-binding domain IBD	-
TCONS_00009135	1
TCONS_00009147	1
TCONS_00009224	1
TCONS_00009228	1	PTHR47026	-
TCONS_00009311	1
TCONS_00009349	1
TCONS_00009388	1
TCONS_00009465	1
TCONS_00009467	1	PTHR35596:SF1	-
TCONS_00009631	1	PF00069	Protein kinase domain	GO:0004672|GO:0005524|GO:0006468
TCONS_00009658	1	PTHR45926:SF6	OSJNBA0053K19.4 PROTEIN
TCONS_00009664	1
TCONS_00009804	1
TCONS_00009811	1
TCONS_00009939	1
TCONS_00009978	1
TCONS_00010067	1
TCONS_00010154	1	PF08238	Sel1 repeat	-
TCONS_00010175	1	PF00069	Protein kinase domain	GO:0004672|GO:0005524|GO:0006468
TCONS_00010251	1	PF00083	Sugar (and other) transporter	GO:0016021|GO:0022857|GO:0055085
TCONS_00010432	1	PF00439	Bromodomain	GO:0005515
TCONS_00010449	1	PF00069	Protein kinase domain	GO:0004672|GO:0005524|GO:0006468
TCONS_00010456	1	PTHR20531	-	GO:0010485|GO:0043998
TCONS_00010468	1	PF00939	Sodium:sulfate symporter transmembrane region	GO:0016020|GO:0022857|GO:0055085
TCONS_00010521	1
TCONS_00010587	1	PF00071	Ras family	GO:0003924|GO:0005525
TCONS_00010602	1	PTHR24073	DRAB5-RELATED
TCONS_00010661	1	PF16212	Phospholipid-translocating P-type ATPase C-terminal	-
TCONS_00010765	1	PF03178	CPSF A subunit region	GO:0003676|GO:0005634
TCONS_00010908	1	PTHR21575	PROTEIN HID1	-
TCONS_00010973	1
TCONS_00011054	1
TCONS_00011138	1
TCONS_00011152	1	PF03031	NLI interacting factor-like phosphatase	-
TCONS_00011158	1	PTHR22684	NULP1-RELATED	-
TCONS_00011173	1
TCONS_00011175	1	PTHR15858:SF0	IMMEDIATE EARLY RESPONSE 3-INTERACTING PROTEIN 1
TCONS_00011189	1
TCONS_00011249	1	PF01529	DHHC palmitoyltransferase	GO:0016409
TCONS_00011258	1	PF00085	Thioredoxin	-
TCONS_00011348	1	PTHR31252	-	-
TCONS_00011424	1
TCONS_00011442	1	PF13639	Ring finger domain	-
TCONS_00011475	1
TCONS_00011478	1	PF01833	IPT/TIG domain	-
TCONS_00011516	1
TCONS_00011586	1
TCONS_00011616	1	PTHR47026:SF2	-
TCONS_00011629	1
TCONS_00011712	1
TCONS_00011729	1
TCONS_00011736	1
TCONS_00011780	1	PF00612	IQ calmodulin-binding motif	GO:0005515
TCONS_00011827	1
TCONS_00011861	1	PTHR45623	CHROMODOMAIN-HELICASE-DNA-BINDING PROTEIN 3-RELATED-RELATED
TCONS_00011881	1	PF13185	GAF domain	GO:0005515
TCONS_00011960	1
TCONS_00011982	1
TCONS_00012050	1	PTHR10657:SF4	PEPTIDYL-PROLYL CIS-TRANS ISOMERASE-RELATED
TCONS_00012112	1	PF11929	Domain of unknown function (DUF3447)	-
TCONS_00012199	1
TCONS_00012207	1	PF06294	CH-like domain in sperm protein	-
TCONS_00012233	1
TCONS_00012255	1
TCONS_00012349	1	PF00754	F5/8 type C domain	-
TCONS_00012371	1
TCONS_00012413	1
TCONS_00012464	1	PF00071	Ras family	GO:0003924|GO:0005525
TCONS_00012476	1	PTHR10926:SF0	FI04422P
TCONS_00012503	1	PTHR12241	TUBULIN POLYGLUTAMYLASE
TCONS_00012519	1	PF13606	Ankyrin repeat	GO:0005515
TCONS_00012592	1	PTHR18860:SF106	14-3-3 PROTEIN ZETA
TCONS_00012679	1	PTHR24126	ANKYRIN REPEAT, PH AND SEC7 DOMAIN CONTAINING PROTEIN SECG-RELATED
TCONS_00012698	1
TCONS_00012701	1
TCONS_00012706	1
TCONS_00012714	1
TCONS_00012747	1
TCONS_00012757	1	PF00856	SET domain	GO:0005515
TCONS_00012781	1	PTHR34491	A-TYPE INCLUSION PROTEIN, PUTATIVE-RELATED
TCONS_00012828	1	PTHR45614:SF25	MYB PROTEIN
TCONS_00012898	1	PTHR24110	CENTROSOMAL PROTEIN OF 78 KDA
TCONS_00012916	1	PTHR18870	PROTEIN TAG-278-RELATED	-
TCONS_00012949	1
TCONS_00013008	1	PTHR11909	CASEIN KINASE-RELATED
TCONS_00013263	1
TCONS_00013276	1	PF14580	Leucine-rich repeat
TCONS_00013309	1
TCONS_00013313	1
TCONS_00013333	1	PTHR11920	GUANYLYL CYCLASE
TCONS_00013367	1
TCONS_00013446	1	PTHR47026	-
TCONS_00013459	1	PTHR47026:SF2	-
TCONS_00013484	1	PF01080	Presenilin	GO:0004190|GO:0016021|GO:0016485
TCONS_00013488	1
TCONS_00013554	1
TCONS_00013555	1	PF00134	Cyclin, N-terminal domain	-
TCONS_00013559	1	PTHR45910	N-ALPHA-ACETYLTRANSFERASE 20
TCONS_00013592	1
TCONS_00013606	1	PTHR24203	ANKYRIN REPEAT FAMILY PROTEIN
TCONS_00013610	1	PTHR47026	-
TCONS_00013729	1	PF01554	MatE	GO:0015297|GO:0016020|GO:0042910|GO:0055085
TCONS_00013750	1
TCONS_00013775	1
TCONS_00013807	1
TCONS_00013826	1	PF13879	KIAA1430 homologue	-
TCONS_00013861	1
TCONS_00013933	1
TCONS_00013941	1
TCONS_00013963	1
TCONS_00013978	1
TCONS_00014005	1	PF00249	Myb-like DNA-binding domain	-
TCONS_00014061	1
TCONS_00014377	1
TCONS_00014404	1	PF01096	Transcription factor S-II (TFIIS)	GO:0003676|GO:0006351|GO:0008270
TCONS_00014436	1	PF00632	HECT-domain (ubiquitin-transferase)	GO:0004842
TCONS_00014439	1	PTHR13743:SF112	NEUROBEACHIN
TCONS_00014440	1	PF00566	Rab-GTPase-TBC domain	-
TCONS_00014481	1	PF17389	Bacterial alpha-L-rhamnosidase 6 hairpin glycosidase domain	-
TCONS_00014485	1
TCONS_00014571	1	PTHR12374	TRANSCRIPTIONAL ADAPTOR 2 ADA2 -RELATED
TCONS_00014613	1	PF14360	PAP2 superfamily C-terminal	-
TCONS_00014643	1	PF12796	Ankyrin repeats (3 copies)	-
TCONS_00014691	1
TCONS_00014756	1
TCONS_00014758	1	PF07002	Copine	-
TCONS_00014772	1	PTHR10527	IMPORTIN BETA	GO:0006606
TCONS_00014793	1
TCONS_00014847	1	PF12796	Ankyrin repeats (3 copies)	-
TCONS_00014890	1	PTHR24353:SF117	UT01108P-RELATED
TCONS_00014945	1	PF17862	AAA+ lid domain	-
TCONS_00014990	1	PF04811	Sec23/Sec24 trunk domain	GO:0006886|GO:0006888|GO:0030127
TCONS_00015070	1	PF04193	PQ loop repeat	-
TCONS_00015137	1
TCONS_00015182	1	PTHR31885:SF6	GH04784P
TCONS_00015243	1
TCONS_00015284	1
TCONS_00015310	1	PF13639	Ring finger domain	-
TCONS_00015370	1	PTHR18934:SF118	ATP-DEPENDENT RNA HELICASE DHX33
TCONS_00015396	1
TCONS_00015433	1
TCONS_00015480	1	PTHR22708	UNCHARACTERIZED	-
TCONS_00015576	1
TCONS_00015597	1
TCONS_00015847	1	PTHR12341:SF7	5'-3' EXORIBONUCLEASE 1	GO:0000956|GO:0008409
TCONS_00015872	1	PF04005	Hus1-like protein	GO:0000077|GO:0030896
TCONS_00015911	1
TCONS_00015915	1
TCONS_00015985	1	PF00632	HECT-domain (ubiquitin-transferase)	GO:0004842
TCONS_00015998	1	PTHR33477	P-LOOP NTPASE DOMAIN-CONTAINING PROTEIN LPA1 HOMOLOG 1
TCONS_00016011	1
TCONS_00016020	1
TCONS_00016048	1
TCONS_00016079	1
TCONS_00016175	1	PTHR22929	RNA POLYMERASE III TRANSCRIPTION INITIATION FACTOR B
TCONS_00016186	1	PTHR47981	RAB FAMILY
TCONS_00016189	1	PTHR22812:SF112	CHROMOBOX PROTEIN HOMOLOG 1
TCONS_00016241	1
TCONS_00016353	1	PTHR10658	PHOSPHATIDYLINOSITOL TRANSFER PROTEIN	GO:0005548|GO:0015914
TCONS_00016406	1
TCONS_00016450	1	PTHR10026	CYCLIN	GO:0006357|GO:0016538
TCONS_00016472	1
TCONS_00016487	1	PF19036	First Longin domain of FUZ, MON1 and HPS1	GO:0016192
TCONS_00016526	1	PF01501	Glycosyl transferase family 8	GO:0016757
TCONS_00016680	1
TCONS_00016694	1
TCONS_00016701	1
TCONS_00016744	1	PF05041	Pecanex protein (C-terminus)	GO:0016021
TCONS_00016796	1
TCONS_00016848	1	PTHR16201	SEVEN TRANSMEMBRANE PROTEIN 1-RELATED
TCONS_00016867	1
TCONS_00016888	1	PTHR12127:SF7	SD02261P
TCONS_00017041	1
TCONS_00017065	1
TCONS_00017122	1
TCONS_00017126	1	PTHR45862:SF1	PROTEIN SGT1 HOMOLOG
TCONS_00017156	1
TCONS_00017182	1
TCONS_00017206	1
TCONS_00017295	1
TCONS_00017307	1
TCONS_00017380	1	PF12796	Ankyrin repeats (3 copies)	-
TCONS_00017485	1	PTHR31826	NICALIN	GO:0009966|GO:0016020
TCONS_00017532	1	PF00071	Ras family	GO:0003924|GO:0005525
TCONS_00017629	1	PF05700	Breast carcinoma amplified sequence 2 (BCAS2)	GO:0006397
TCONS_00017645	1	PF00443	Ubiquitin carboxyl-terminal hydrolase	GO:0004843|GO:0016579
TCONS_00017653	1	PF10416	Transcription-initiator DNA-binding domain IBD	-
TCONS_00017846	1
TCONS_00017943	1	PTHR12093	NCK-ASSOCIATED PROTEIN 1	-
TCONS_00018001	1
TCONS_00018131	1
TCONS_00018157	1	PTHR23257	SERINE-THREONINE PROTEIN KINASE
TCONS_00018181	1	PTHR14604:SF3	SPERM-ASSOCIATED ANTIGEN 16 PROTEIN
TCONS_00018262	1
TCONS_00018471	1	PF11929	Domain of unknown function (DUF3447)	-
TCONS_00018487	1
TCONS_00018562	1	PF05739	SNARE domain	-
TCONS_00018612	1	PTHR47026:SF2	-
TCONS_00018654	1	PTHR22883	ZINC FINGER DHHC DOMAIN CONTAINING PROTEIN
TCONS_00018672	1
TCONS_00018699	1	PTHR45792	DIACYLGLYCEROL LIPASE HOMOLOG-RELATED
TCONS_00018766	1
TCONS_00018771	1
TCONS_00018791	1	PF00168	C2 domain	-
TCONS_00018804	1	PF00069	Protein kinase domain	GO:0004672|GO:0005524|GO:0006468
TCONS_00018810	1
TCONS_00018819	1
TCONS_00019038	1	PTHR11102:SF152	ERAD-ASSOCIATED E3 UBIQUITIN-PROTEIN LIGASE COMPONENT-RELATED
TCONS_00019071	1
TCONS_00019111	1
TCONS_00019119	1	PF00566	Rab-GTPase-TBC domain	-
TCONS_00019120	1
TCONS_00019264	1
TCONS_00019267	1	PF04101	Glycosyltransferase family 28 C-terminal domain	GO:0016758
TCONS_00019274	1	PTHR21512	TRAFFICKING PROTEIN PARTICLE COMPLEX SUBUNIT 9	-
TCONS_00019395	1
TCONS_00019413	1
TCONS_00019481	1	PF07714	Protein tyrosine and serine/threonine kinase	GO:0004672|GO:0006468
TCONS_00019557	1	PF13229	Right handed beta helix region	-
TCONS_00019570	1	PF00226	DnaJ domain	-
TCONS_00019573	1
TCONS_00019642	1
TCONS_00019687	1
TCONS_00019810	1
TCONS_00019812	1
TCONS_00019892	1	PF00076	RNA recognition motif. (a.k.a. RRM, RBD, or RNP domain)	GO:0003676
TCONS_00019900	1
TCONS_00019922	1
TCONS_00019927	1	PTHR44749	SUPPRESSOR OF RPS4-RLD 1	GO:0045892
TCONS_00019940	1	PTHR45627	ADENYLATE CYCLASE TYPE 1
TCONS_00019987	1
TCONS_00020035	1	PF01603	Protein phosphatase 2A regulatory B subunit (B56 family)	GO:0000159|GO:0007165|GO:0019888
TCONS_00020151	1	PF13639	Ring finger domain	-
TCONS_00020160	1
TCONS_00020217	1	PTHR24361	MITOGEN-ACTIVATED KINASE KINASE KINASE
TCONS_00020229	1	PTHR11909:SF19	TAU-TUBULIN KINASE 2
TCONS_00020240	1
TCONS_00020295	1	PF00168	C2 domain	-
TCONS_00020412	1	PF00071	Ras family	GO:0003924|GO:0005525
TCONS_00020414	1
TCONS_00020426	1	PTHR11227:SF17	AUTOPHAGY-RELATED 18A, ISOFORM E
TCONS_00020429	1
TCONS_00020608	1	PTHR23257	SERINE-THREONINE PROTEIN KINASE
TCONS_00020712	1
TCONS_00020738	1	PTHR24058:SF22	DUAL SPECIFICITY TYROSINE-PHOSPHORYLATION-REGULATED KINASE 4
TCONS_00020842	1	PF00415	Regulator of chromosome condensation (RCC1) repeat	-
TCONS_00020902	1
TCONS_00021129	1
TCONS_00021174	1
TCONS_00021175	1
TCONS_00021176	1	PTHR21567:SF9	CLIP-ASSOCIATING PROTEIN
TCONS_00021207	1	PF13637	Ankyrin repeats (many copies)
TCONS_00021303	1	PF10277	Frag1/DRAM/Sfk1 family	-
TCONS_00021434	1	PTHR15913	ACID CLUSTER PROTEIN 33	-
TCONS_00021459	1	PTHR11102:SF152	ERAD-ASSOCIATED E3 UBIQUITIN-PROTEIN LIGASE COMPONENT-RELATED
TCONS_00021618	1
TCONS_00021627	1	PTHR24054	CASEIN KINASE II SUBUNIT ALPHA
TCONS_00021679	1
TCONS_00021690	1
TCONS_00021826	1	PTHR24134	ANKYRIN REPEAT-CONTAINING PROTEIN DDB_G0279043
TCONS_00021875	1	PTHR45661	SURFACE ANTIGEN
TCONS_00021962	1	PTHR32083	CILIA AND FLAGELLA-ASSOCIATED PROTEIN 58-RELATED
TCONS_00022002	1
TCONS_00022027	1
TCONS_00022031	1
TCONS_00022035	1	PTHR10048:SF7	PHOSPHATIDYLINOSITOL 3-KINASE CATALYTIC SUBUNIT TYPE 3
TCONS_00022077	1	PF00439	Bromodomain	GO:0005515
TCONS_00022225	1	PTHR13693	CLASS II AMINOTRANSFERASE/8-AMINO-7-OXONONANOATE SYNTHASE
TCONS_00022238	1	PTHR10527	IMPORTIN BETA	GO:0006606
TCONS_00022246	1
TCONS_00022267	1	PF00023	Ankyrin repeat	GO:0005515
TCONS_00022370	1	PF00520	Ion transport protein	GO:0005216|GO:0006811|GO:0016020|GO:0055085
TCONS_00022399	1
TCONS_00022453	1
TCONS_00022521	1
TCONS_00022537	1
TCONS_00022566	1
TCONS_00022651	1	PF01529	DHHC palmitoyltransferase	GO:0016409
TCONS_00022756	1
TCONS_00022967	1
TCONS_00022977	1	PF00069	Protein kinase domain	GO:0004672|GO:0005524|GO:0006468
TCONS_00022986	1	PF01569	PAP2 superfamily	-
TCONS_00022992	1	PTHR16266:SF17	BRWD3
TCONS_00023011	1	PTHR15722	IFT140/172-RELATED
TCONS_00023075	1
TCONS_00023106	1	PF01694	Rhomboid family	GO:0004252|GO:0016021
TCONS_00023151	1	PF06664	Wnt-binding factor required for Wnt secretion
TCONS_00023173	1	PTHR12411:SF16	TUBULOINTERSTITIAL NEPHRITIS ANTIGEN-LIKE 1
TCONS_00023182	1
TCONS_00023205	1	PTHR16201:SF34	LYSOSOMAL AMINO ACID TRANSPORTER 1
TCONS_00023231	1
TCONS_00023232	1	PTHR21016	BETA-AMYLOID BINDING PROTEIN-RELATED
TCONS_00023314	1
TCONS_00023315	1	PTHR31918	TRANSMEMBRANE PROTEIN 181	GO:0015643
TCONS_00023499	1	PF00149	Calcineurin-like phosphoesterase	GO:0016787
TCONS_00023515	1
TCONS_00023643	1
TCONS_00023719	1	PTHR24072	RHO FAMILY GTPASE
TCONS_00023753	1
TCONS_00023804	1
TCONS_00023817	1	PF03810	Importin-beta N-terminal domain	GO:0006886|GO:0031267
TCONS_00023824	1	PTHR24346	MAP/MICROTUBULE AFFINITY-REGULATING KINASE
TCONS_00023831	1	PF00069	Protein kinase domain	GO:0004672|GO:0005524|GO:0006468
TCONS_00023908	1	PTHR44167	OVARIAN-SPECIFIC SERINE/THREONINE-PROTEIN KINASE LOK-RELATED
TCONS_00024002	1	PTHR13832	PROTEIN PHOSPHATASE 2C	GO:0004722|GO:0006470
TCONS_00024021	1
TCONS_00024184	1	PTHR24056	CELL DIVISION PROTEIN KINASE
TCONS_00024190	1	PF00439	Bromodomain	GO:0005515
TCONS_00024191	1
TCONS_00024221	1	PF00069	Protein kinase domain	GO:0004672|GO:0005524|GO:0006468
TCONS_00024251	1
TCONS_00024290	1	PTHR24058	DUAL SPECIFICITY PROTEIN KINASE
TCONS_00024312	1
TCONS_00024336	1
TCONS_00024362	1
TCONS_00024365	1	PTHR44167	OVARIAN-SPECIFIC SERINE/THREONINE-PROTEIN KINASE LOK-RELATED
TCONS_00024421	1	PF00249	Myb-like DNA-binding domain	-
TCONS_00024472	1
TCONS_00024512	1	PF13606	Ankyrin repeat	GO:0005515
TCONS_00024532	1	PF07714	Protein tyrosine and serine/threonine kinase	GO:0004672|GO:0006468
TCONS_00024566	1
TCONS_00024707	1	PF02984	Cyclin, C-terminal domain	-
TCONS_00024724	1	PTHR43895	-
TCONS_00024754	1
TCONS_00024781	1
TCONS_00024814	1	PF01267	F-actin capping protein alpha subunit	GO:0008290|GO:0051016
TCONS_00024821	1
TCONS_00024849	1	PTHR12223:SF8	LECTIN, MANNOSE-BINDING, 1
TCONS_00024919	1
TCONS_00024922	1
TCONS_00024929	1
TCONS_00024976	1	PTHR23257	SERINE-THREONINE PROTEIN KINASE
TCONS_00025006	1
TCONS_00025049	1
TCONS_00025066	1	PF10409	C2 domain of PTEN tumour-suppressor protein	-
TCONS_00025072	1	PF00069	Protein kinase domain	GO:0004672|GO:0005524|GO:0006468
TCONS_00025105	1	PF00664	ABC transporter transmembrane region	GO:0005524|GO:0016021|GO:0042626|GO:0055085
TCONS_00025241	1
TCONS_00025245	1
TCONS_00025324	1	PTHR10050	DOLICHYL-PHOSPHATE-MANNOSE--PROTEIN MANNOSYLTRANSFERASE	-
TCONS_00025347	1
TCONS_00025367	1	PTHR10340	SPHINGOMYELIN PHOSPHODIESTERASE
TCONS_00025390	1
TCONS_00025412	1
TCONS_00025424	1
TCONS_00025478	1
TCONS_00025494	1	PTHR45614:SF69	KERATIN
TCONS_00025498	1
TCONS_00025513	1
TCONS_00025568	1	PF13921	Myb-like DNA-binding domain
TCONS_00025609	1	PTHR48012:SF16	FRAYED, ISOFORM A
TCONS_00025640	1
TCONS_00025702	1
TCONS_00025708	1
TCONS_00025733	1	PF00149	Calcineurin-like phosphoesterase	GO:0016787
TCONS_00025793	1	PTHR45672	PROTEIN DISULFIDE-ISOMERASE C17H9.14C-RELATED
TCONS_00025884	1	PF13419	Haloacid dehalogenase-like hydrolase	-
TCONS_00025885	1	PTHR21230:SF26	VESICLE TRANSPORT V-SNARE 13
TCONS_00025998	1	PTHR10553	SMALL NUCLEAR RIBONUCLEOPROTEIN	-
TCONS_00026009	1
TCONS_00026075	1
TCONS_00026076	1	PF03388	Legume-like lectin family	GO:0016020
TCONS_00026111	1
TCONS_00026198	1
TCONS_00026217	1	PF00069	Protein kinase domain	GO:0004672|GO:0005524|GO:0006468
TCONS_00026243	1	PF00439	Bromodomain	GO:0005515
TCONS_00026249	1
TCONS_00026257	1	PTHR44324	WD40 REPEAT DOMAIN 95
TCONS_00026293	1	PTHR12673:SF253	RHOGEF DOMAIN CONTAINING PROTEIN
TCONS_00026313	1	PF00651	BTB/POZ domain	GO:0005515
TCONS_00026384	1
TCONS_00026411	1
TCONS_00026415	1
TCONS_00026475	1
TCONS_00026512	1
TCONS_00026521	1	PF12796	Ankyrin repeats (3 copies)	-
TCONS_00026538	1
TCONS_00026558	1
TCONS_00026572	1
TCONS_00026602	1
TCONS_00026672	1	PTHR24058:SF22	DUAL SPECIFICITY TYROSINE-PHOSPHORYLATION-REGULATED KINASE 4
TCONS_00026716	1	PTHR11062	EXOSTOSIN HEPARAN SULFATE GLYCOSYLTRANSFERASE -RELATED	GO:0006486|GO:0016757
TCONS_00026722	1
TCONS_00026742	1	PF13921	Myb-like DNA-binding domain
TCONS_00026760	1	PTHR23316	IMPORTIN ALPHA
TCONS_00026762	1
TCONS_00026779	1	PF13921	Myb-like DNA-binding domain
TCONS_00026808	1	PF09261	Alpha mannosidase middle domain	GO:0004559|GO:0006013
TCONS_00026828	1	PF10274	Parkin co-regulated protein	-
TCONS_00026884	1	PF10241	Uncharacterized conserved protein	-
TCONS_00026981	1	PTHR24351:SF212	NON-SPECIFIC SERINE/THREONINE PROTEIN KINASE
TCONS_00027009	1
TCONS_00027026	1
TCONS_00027036	1
TCONS_00027084	1
TCONS_00027086	1
TCONS_00027135	1	PF11913	Protein of unknown function (DUF3431)	-
TCONS_00027144	1
TCONS_00027213	1
TCONS_00027251	1
TCONS_00027267	1
TCONS_00027392	1
TCONS_00027400	1
TCONS_00027532	1	PF00443	Ubiquitin carboxyl-terminal hydrolase	GO:0004843|GO:0016579
TCONS_00027547	1
TCONS_00027587	1
TCONS_00027596	1	PTHR23074	AAA DOMAIN-CONTAINING
TCONS_00027602	1	PF00069	Protein kinase domain	GO:0004672|GO:0005524|GO:0006468
TCONS_00027629	1	PF00069	Protein kinase domain	GO:0004672|GO:0005524|GO:0006468
TCONS_00027679	1
TCONS_00027785	1	PTHR10648:SF4	PROTEIN PHOSPHATASE 2 (FORMERLY 2A), REGULATORY SUBUNIT A, BETA ISOFORM-RELATED
TCONS_00027805	1
TCONS_00027811	1	PTHR11601	CYSTEINE DESULFURYLASE FAMILY MEMBER
TCONS_00027840	1
TCONS_00027874	1
TCONS_00027913	1
TCONS_00027918	1
TCONS_00027970	1
TCONS_00028041	1
TCONS_00028055	1	PTHR11073	CALRETICULIN AND CALNEXIN	GO:0005509|GO:0005783|GO:0006457|GO:0051082
TCONS_00028134	1	PF00643	B-box zinc finger	GO:0008270
TCONS_00028226	1	PF00069	Protein kinase domain	GO:0004672|GO:0005524|GO:0006468
TCONS_00028238	1	PF00439	Bromodomain	GO:0005515
TCONS_00028284	1	PF05182	Fip1 motif	-
TCONS_00028331	1
TCONS_00028338	1
TCONS_00028397	1	PF13870	Domain of unknown function (DUF4201)	-
TCONS_00028503	1	PTHR22883	ZINC FINGER DHHC DOMAIN CONTAINING PROTEIN
TCONS_00028505	1
TCONS_00028559	1	PTHR11909	CASEIN KINASE-RELATED
TCONS_00028563	1	PTHR24161	-
TCONS_00028591	1	PTHR35899	PAPAIN FAMILY CYSTEINE PROTEASE DOMAIN CONTAINING PROTEIN
TCONS_00028626	1	PF00076	RNA recognition motif. (a.k.a. RRM, RBD, or RNP domain)	GO:0003676
TCONS_00028631	1
TCONS_00028648	1	PF03600	Citrate transporter	GO:0016021|GO:0055085
TCONS_00028670	1	PTHR11183	GLYCOGENIN SUBFAMILY MEMBER
TCONS_00028807	1	PTHR43888	DNAJ-LIKE-2, ISOFORM A-RELATED	GO:0006457|GO:0030544
TCONS_00028828	1	PTHR45672	PROTEIN DISULFIDE-ISOMERASE C17H9.14C-RELATED
TCONS_00028871	1	PTHR24346	MAP/MICROTUBULE AFFINITY-REGULATING KINASE
TCONS_00028947	1	PF00085	Thioredoxin	-
TCONS_00028954	1
TCONS_00029007	1	PF01590	GAF domain	GO:0005515
TCONS_00029077	1
TCONS_00029118	1	PTHR43628	ACTIVATOR OF C KINASE PROTEIN 1-RELATED
TCONS_00029123	1	PTHR21347	CLEFT LIP AND PALATE ASSOCIATED TRANSMEMBRANE PROTEIN-RELATED	GO:0016021
TCONS_00029138	1	PTHR45614	MYB PROTEIN-RELATED
TCONS_00029160	1	PTHR21229:SF65	-
TCONS_00029257	1	PTHR24112:SF9	LEUCINE-RICH REPEAT, ISOFORM F
TCONS_00029259	1
TCONS_00029261	1
TCONS_00029265	1	PF00443	Ubiquitin carboxyl-terminal hydrolase	GO:0004843|GO:0016579
TCONS_00029267	1
TCONS_00029278	1
TCONS_00029379	1	PF00583	Acetyltransferase (GNAT) family	GO:0008080
TCONS_00029398	1
TCONS_00029417	1	PF00249	Myb-like DNA-binding domain	-
TCONS_00029421	1
TCONS_00029425	1	PF00069	Protein kinase domain	GO:0004672|GO:0005524|GO:0006468
TCONS_00029447	1
TCONS_00029559	1	PF01423	LSM domain	-
TCONS_00029677	1
TCONS_00029691	1
TCONS_00000002	2	PTHR18460	TEL2 INTERACTING PROTEIN 1 TTI1 FAMILY MEMBER
TCONS_00000013	2	PTHR12233	VACUOLAR PROTEIN SORTING 26 RELATED	GO:0006886
TCONS_00000015	2	PTHR47371	LIPOTEICHOIC ACID SYNTHASE
TCONS_00000020	2	PTHR24134	ANKYRIN REPEAT-CONTAINING PROTEIN DDB_G0279043
TCONS_00000034	2	PTHR10663	GUANYL-NUCLEOTIDE EXCHANGE FACTOR
TCONS_00000102	2
TCONS_00000123	2	PTHR24112:SF9	LEUCINE-RICH REPEAT, ISOFORM F
TCONS_00000146	2	PTHR31157	UNCHARACTERIZED
TCONS_00000147	2
TCONS_00000149	2	PF00069	Protein kinase domain	GO:0004672|GO:0005524|GO:0006468
TCONS_00000156	2	PTHR11347	CYCLIC NUCLEOTIDE PHOSPHODIESTERASE
TCONS_00000178	2
TCONS_00000188	2	PTHR22950	AMINO ACID TRANSPORTER
TCONS_00000217	2	PF00270	DEAD/DEAH box helicase	GO:0003676|GO:0005524
TCONS_00000283	2	PF00400	WD domain, G-beta repeat	GO:0005515
TCONS_00000286	2	PF00069	Protein kinase domain	GO:0004672|GO:0005524|GO:0006468
TCONS_00000313	2	PTHR45623:SF11	KISMET, ISOFORM C
TCONS_00000356	2
TCONS_00000432	2	PF00076	RNA recognition motif. (a.k.a. RRM, RBD, or RNP domain)	GO:0003676
TCONS_00000438	2	PTHR12389	ZINC FINGER PROTEIN 294	GO:0061630|GO:1990112|GO:1990116
TCONS_00000447	2
TCONS_00000461	2	PTHR10257:SF3	WELL-ROUNDED, ISOFORM B
TCONS_00000482	2	PTHR11827	SOLUTE CARRIER FAMILY 12, CATION COTRANSPORTERS
TCONS_00000497	2	PTHR48021:SF1	FACILITATED TREHALOSE TRANSPORTER TRET1-1-RELATED
TCONS_00000525	2	PF00069	Protein kinase domain	GO:0004672|GO:0005524|GO:0006468
TCONS_00000529	2	PF02260	FATC domain	GO:0005515
TCONS_00000601	2	PF00400	WD domain, G-beta repeat	GO:0005515
TCONS_00000620	2	PF10058	Predicted integral membrane zinc-ribbon metal-binding protein	-
TCONS_00000637	2
TCONS_00000638	2	PTHR45627:SF12	ADENYLATE CYCLASE TYPE 1
TCONS_00000643	2	PF00069	Protein kinase domain	GO:0004672|GO:0005524|GO:0006468
TCONS_00000662	2
TCONS_00000695	2	PTHR10257	SERINE/THREONINE PROTEIN PHOSPHATASE 2A PP2A REGULATORY SUBUNIT B	GO:0000159|GO:0007165|GO:0019888
TCONS_00000712	2	PF11398	Protein of unknown function (DUF2813)	-
TCONS_00000725	2
TCONS_00000756	2
TCONS_00000772	2	PTHR13832	PROTEIN PHOSPHATASE 2C	GO:0004722|GO:0006470
TCONS_00000779	2	PTHR11010:SF38	DIPEPTIDYL PEPTIDASE 2
TCONS_00000787	2	PTHR47977:SF13	RAS-RELATED PROTEIN RAB-5C
TCONS_00000827	2	PTHR11223:SF2	EXPORTIN-1
TCONS_00000836	2	PTHR48051	-
TCONS_00000857	2
TCONS_00000861	2	PTHR48211	PROTEIN, PUTATIVE-RELATED
TCONS_00000889	2
TCONS_00000893	2
TCONS_00000937	2	PF00069	Protein kinase domain	GO:0004672|GO:0005524|GO:0006468
TCONS_00000956	2	PF02759	RUN domain	-
TCONS_00000960	2	PTHR47026:SF2	-
TCONS_00000999	2	PTHR32083:SF0	CILIA AND FLAGELLA-ASSOCIATED PROTEIN 58
TCONS_00001008	2	PF13606	Ankyrin repeat	GO:0005515
TCONS_00001012	2	PTHR12149	FRUCTOSAMINE 3 KINASE-RELATED PROTEIN	-
TCONS_00001033	2
TCONS_00001052	2	PTHR18870:SF9	PROTEIN TAG-278-RELATED
TCONS_00001056	2	PF01603	Protein phosphatase 2A regulatory B subunit (B56 family)	GO:0000159|GO:0007165|GO:0019888
TCONS_00001094	2
TCONS_00001101	2	PTHR22599	MPS ONE BINDER KINASE ACTIVATOR-LIKE MOB	-
TCONS_00001119	2	PF15927	Cancer susceptibility candidate 1 N-terminus	-
TCONS_00001170	2
TCONS_00001171	2	PTHR24068	UBIQUITIN-CONJUGATING ENZYME E2
TCONS_00001182	2	PTHR24356:SF1	DROP OUT, ISOFORM A
TCONS_00001195	2
TCONS_00001212	2	PF13306	BspA type Leucine rich repeat region (6 copies)	-
TCONS_00001223	2
TCONS_00001250	2
TCONS_00001254	2
TCONS_00001282	2	PTHR24112:SF9	LEUCINE-RICH REPEAT, ISOFORM F
TCONS_00001283	2	PTHR11787:SF4	RAB PROTEINS GERANYLGERANYLTRANSFERASE COMPONENT A
TCONS_00001287	2	PF00069	Protein kinase domain	GO:0004672|GO:0005524|GO:0006468
TCONS_00001295	2	PTHR31885:SF6	GH04784P
TCONS_00001296	2	PF07947	YhhN family	GO:0016021
TCONS_00001313	2
TCONS_00001320	2
TCONS_00001328	2	PF00069	Protein kinase domain	GO:0004672|GO:0005524|GO:0006468
TCONS_00001333	2	PTHR22967	SERINE/THREONINE PROTEIN KINASE
TCONS_00001360	2	PTHR34925	-
TCONS_00001374	2	PTHR21502	ZINC FINGER PROTEIN DZIP1
TCONS_00001397	2	PF14512	Putative TM nitroreductase	-
TCONS_00001405	2	PF00240	Ubiquitin family	GO:0005515
TCONS_00001408	2
TCONS_00001410	2	PF00069	Protein kinase domain	GO:0004672|GO:0005524|GO:0006468
TCONS_00001422	2	PTHR23091:SF4	N(ALPHA)-ACETYLTRANSFERASE 10, NATA CATALYTIC SUBUNIT
TCONS_00001432	2
TCONS_00001442	2	PTHR24348:SF22	SERINE/THREONINE-PROTEIN KINASE ULK3
TCONS_00001468	2	PTHR45661:SF3	ANTIGEN BSP, PUTATIVE-RELATED
TCONS_00001518	2	PTHR21646	UBIQUITIN CARBOXYL-TERMINAL HYDROLASE
TCONS_00001527	2	PTHR23257	SERINE-THREONINE PROTEIN KINASE
TCONS_00001544	2	PTHR23052	UNCHARACTERIZED
TCONS_00001548	2	PTHR32083	CILIA AND FLAGELLA-ASSOCIATED PROTEIN 58-RELATED
TCONS_00001553	2	PF00557	Metallopeptidase family M24	-
TCONS_00001559	2
TCONS_00001561	2
TCONS_00001584	2	PF12796	Ankyrin repeats (3 copies)	-
TCONS_00001671	2	PF00069	Protein kinase domain	GO:0004672|GO:0005524|GO:0006468
TCONS_00001678	2	PF00069	Protein kinase domain	GO:0004672|GO:0005524|GO:0006468
TCONS_00001711	2
TCONS_00001753	2	PF00621	RhoGEF domain	GO:0005085
TCONS_00001758	2	PTHR28570	ASPARTYL AMINOPEPTIDASE	GO:0004177|GO:0006508|GO:0008270
TCONS_00001774	2
TCONS_00001790	2	PF13302	Acetyltransferase (GNAT) domain	GO:0008080
TCONS_00001793	2
TCONS_00001809	2	PF16124	RecQ zinc-binding	-
TCONS_00001868	2
TCONS_00001876	2	PF00069	Protein kinase domain	GO:0004672|GO:0005524|GO:0006468
TCONS_00001888	2	PTHR21683:SF3	CILIA AND FLAGELLA ASSOCIATED PROTEIN 100
TCONS_00001908	2	PTHR24362	SERINE/THREONINE-PROTEIN KINASE NEK
TCONS_00001924	2
TCONS_00001929	2
TCONS_00001938	2	PF06664	Wnt-binding factor required for Wnt secretion
TCONS_00002021	2	PF08033	Sec23/Sec24 beta-sandwich domain	-
TCONS_00002037	2	PTHR45627	ADENYLATE CYCLASE TYPE 1
TCONS_00002047	2	PTHR10621	UV EXCISION REPAIR PROTEIN RAD23
TCONS_00002117	2	PF13863	Domain of unknown function (DUF4200)	-
TCONS_00002123	2	PF00443	Ubiquitin carboxyl-terminal hydrolase	GO:0004843|GO:0016579
TCONS_00002156	2	PF00620	RhoGAP domain	GO:0007165
TCONS_00002159	2
TCONS_00002160	2
TCONS_00002209	2	PF00512	His Kinase A (phospho-acceptor) domain	GO:0000155|GO:0007165
TCONS_00002214	2	PTHR10759:SF0	FI02850P-RELATED
TCONS_00002219	2	PF00249	Myb-like DNA-binding domain	-
TCONS_00002229	2	PF00071	Ras family	GO:0003924|GO:0005525
TCONS_00002230	2	PF08613	Cyclin	GO:0000079|GO:0019901
TCONS_00002234	2
TCONS_00002253	2	PTHR33477:SF2	P-LOOP CONTAINING NUCLEOSIDE TRIPHOSPHATE HYDROLASES SUPERFAMILY PROTEIN
TCONS_00002269	2	PTHR44156:SF12	GUANINE NUCLEOTIDE-BINDING BETA SUBUNIT-LIKE PROTEIN
TCONS_00002306	2	PTHR23050:SF224	CALMODULIN-LIKE PROTEIN 5
TCONS_00002316	2
TCONS_00002337	2	PTHR44464	WD REPEAT-CONTAINING PROTEIN 17
TCONS_00002366	2	PTHR13019:SF7	GOLGI APPARATUS MEMBRANE PROTEIN TVP23
TCONS_00002371	2	PTHR45982:SF1	REGULATOR OF CHROMOSOME CONDENSATION
TCONS_00002381	2	PTHR24114:SF30	RICH REPEAT AND NACHT DOMAIN-CONTAINING PROTEIN, PUTATIVE-RELATED
TCONS_00002418	2
TCONS_00002429	2	PTHR24188	ANKYRIN REPEAT PROTEIN
TCONS_00002430	2	PTHR24188	ANKYRIN REPEAT PROTEIN
TCONS_00002462	2
TCONS_00002469	2	PF08238	Sel1 repeat	-
TCONS_00002507	2	PTHR24347	SERINE/THREONINE-PROTEIN KINASE
TCONS_00002538	2	PTHR18870	PROTEIN TAG-278-RELATED	-
TCONS_00002616	2
TCONS_00002670	2
TCONS_00002673	2
TCONS_00002694	2	PTHR36934	BLR0278 PROTEIN	-
TCONS_00002717	2	PTHR21646:SF24	UBIQUITIN CARBOXYL-TERMINAL HYDROLASE
TCONS_00002718	2	PF04841	Vps16, N-terminal region	GO:0005737|GO:0006886
TCONS_00002741	2
TCONS_00002758	2	PF00069	Protein kinase domain	GO:0004672|GO:0005524|GO:0006468
TCONS_00002760	2	PF04468	PSP1 C-terminal conserved region	-
TCONS_00002788	2	PTHR13634	RIBOSOME BIOGENESIS PROTEIN BRIX	-
TCONS_00002800	2	PTHR21580:SF53	-
TCONS_00002825	2	PF01603	Protein phosphatase 2A regulatory B subunit (B56 family)	GO:0000159|GO:0007165|GO:0019888
TCONS_00002826	2
TCONS_00002847	2	PTHR24121:SF2	ANKYRIN REPEAT AND SOCS BOX PROTEIN 14
TCONS_00002849	2	PTHR44303	DNAJ HOMOLOG SUBFAMILY C MEMBER 16
TCONS_00002854	2
TCONS_00002867	2	PF07714	Protein tyrosine and serine/threonine kinase	GO:0004672|GO:0006468
TCONS_00002868	2	PTHR45697	ADP-RIBOSYLATION FACTOR-LIKE PROTEIN 2-RELATED	GO:0003924|GO:0031116
TCONS_00002940	2	PF04389	Peptidase family M28	GO:0008235
TCONS_00002941	2
TCONS_00002945	2	PTHR18929	PROTEIN DISULFIDE ISOMERASE
TCONS_00002953	2	PF00069	Protein kinase domain	GO:0004672|GO:0005524|GO:0006468
TCONS_00002957	2
TCONS_00002973	2	PTHR43895	-
TCONS_00002986	2	PTHR11668:SF385	SERINE/THREONINE-PROTEIN PHOSPHATASE
TCONS_00003010	2
TCONS_00003012	2	PF10416	Transcription-initiator DNA-binding domain IBD	-
TCONS_00003013	2	PF00400	WD domain, G-beta repeat	GO:0005515
TCONS_00003028	2	PTHR11129:SF1	PROTEIN FARNESYLTRANSFERASE/GERANYLGERANYLTRANSFERASE TYPE-1 SUBUNIT ALPHA
TCONS_00003036	2
TCONS_00003048	2	PF00169	PH domain	-
TCONS_00003067	2	PTHR10663	GUANYL-NUCLEOTIDE EXCHANGE FACTOR
TCONS_00003162	2	PF01344	Kelch motif	GO:0005515
TCONS_00003165	2	PTHR10540:SF7	26S PROTEASOME NON-ATPASE REGULATORY SUBUNIT 7
TCONS_00003219	2	PF00069	Protein kinase domain	GO:0004672|GO:0005524|GO:0006468
TCONS_00003242	2	PF00069	Protein kinase domain	GO:0004672|GO:0005524|GO:0006468
TCONS_00003243	2
TCONS_00003244	2	PTHR23257	SERINE-THREONINE PROTEIN KINASE
TCONS_00003248	2
TCONS_00003270	2	PF01603	Protein phosphatase 2A regulatory B subunit (B56 family)	GO:0000159|GO:0007165|GO:0019888
TCONS_00003298	2	PTHR16216	DYNEIN ASSEMBLY FACTOR 5, AXONEMAL
TCONS_00003313	2	PTHR13167	UNCHARACTERIZED	GO:0008381|GO:0016021
TCONS_00003372	2	PF00069	Protein kinase domain	GO:0004672|GO:0005524|GO:0006468
TCONS_00003431	2
TCONS_00003468	2
TCONS_00003476	2	PTHR11347:SF200	DUAL 3',5'-CYCLIC-AMP AND -GMP PHOSPHODIESTERASE 11
TCONS_00003491	2	PF00069	Protein kinase domain	GO:0004672|GO:0005524|GO:0006468
TCONS_00003499	2	PF00069	Protein kinase domain	GO:0004672|GO:0005524|GO:0006468
TCONS_00003513	2	PF00415	Regulator of chromosome condensation (RCC1) repeat	-
TCONS_00003534	2
TCONS_00003535	2	PTHR46421	PROGRAMMED CELL DEATH PROTEIN 2-LIKE
TCONS_00003572	2	PF03547	Membrane transport protein	GO:0016021|GO:0055085
TCONS_00003581	2	PF04096	Nucleoporin autopeptidase	GO:0005643|GO:0006913|GO:0017056
TCONS_00003590	2	PTHR12596:SF2	EXPORTIN 7
TCONS_00003616	2	PTHR22870:SF393	UBIQUITIN-PROTEIN LIGASE-RELATED
TCONS_00003625	2	PTHR43808	ACETYLORNITHINE DEACETYLASE
TCONS_00003642	2	PTHR44899	CAMK FAMILY PROTEIN KINASE
TCONS_00003644	2	PTHR47026	-
TCONS_00003710	2
TCONS_00003722	2
TCONS_00003736	2	PTHR11679	VESICLE PROTEIN SORTING-ASSOCIATED	GO:0016192
TCONS_00003770	2	PF00069	Protein kinase domain	GO:0004672|GO:0005524|GO:0006468
TCONS_00003782	2	PTHR24346	MAP/MICROTUBULE AFFINITY-REGULATING KINASE
TCONS_00003804	2	PTHR10676:SF358	DYNEIN HEAVY CHAIN 1, AXONEMAL	GO:0003341|GO:0005858|GO:0008569|GO:0016887
TCONS_00003820	2	PTHR11668	SERINE/THREONINE PROTEIN PHOSPHATASE
TCONS_00003821	2	PTHR23102:SF24	CLEAVAGE AND POLYADENYLATION-SPECIFIC FACTOR 4
TCONS_00003844	2	PTHR44525	WD REPEAT-CONTAINING PROTEIN 27	-
TCONS_00003889	2	PTHR10257	SERINE/THREONINE PROTEIN PHOSPHATASE 2A PP2A REGULATORY SUBUNIT B	GO:0000159|GO:0007165|GO:0019888
TCONS_00003891	2
TCONS_00003906	2	PTHR45614:SF69	KERATIN
TCONS_00003916	2
TCONS_00003919	2	PTHR47980	LD44762P
TCONS_00003922	2	PTHR44167	OVARIAN-SPECIFIC SERINE/THREONINE-PROTEIN KINASE LOK-RELATED
TCONS_00003925	2	PTHR24031	RNA HELICASE
TCONS_00003952	2
TCONS_00003962	2
TCONS_00003964	2
TCONS_00003987	2	PTHR11909:SF324	CK1 FAMILY PROTEIN KINASE
TCONS_00004008	2
TCONS_00004044	2	PF00069	Protein kinase domain	GO:0004672|GO:0005524|GO:0006468
TCONS_00004066	2
TCONS_00004076	2
TCONS_00004079	2
TCONS_00004080	2	PTHR24055:SF194	SERINE/THREONINE-PROTEIN KINASE MAK
TCONS_00004090	2	PTHR24343	SERINE/THREONINE KINASE
TCONS_00004111	2	PTHR24198	ANKYRIN REPEAT AND PROTEIN KINASE DOMAIN-CONTAINING PROTEIN
TCONS_00004112	2	PF12796	Ankyrin repeats (3 copies)	-
TCONS_00004121	2
TCONS_00004168	2	PTHR47977	LD21953P-RELATED
TCONS_00004173	2
TCONS_00004233	2	PTHR11668	SERINE/THREONINE PROTEIN PHOSPHATASE
TCONS_00004234	2
TCONS_00004240	2	PTHR45911	C2 DOMAIN-CONTAINING PROTEIN
TCONS_00004265	2
TCONS_00004267	2
TCONS_00004268	2
TCONS_00004280	2	PF02138	Beige/BEACH domain	-
TCONS_00004289	2	PTHR47026:SF2	-
TCONS_00004305	2	PF00566	Rab-GTPase-TBC domain	-
TCONS_00004306	2	PTHR45700:SF2	UBIQUITIN-PROTEIN LIGASE E3C
TCONS_00004335	2	PTHR24067	UBIQUITIN-CONJUGATING ENZYME E2
TCONS_00004366	2
TCONS_00004390	2	PTHR22957:SF27	TBC1 DOMAIN FAMILY MEMBER 13
TCONS_00004429	2	PTHR22807:SF30	28S RRNA (CYTOSINE(4447)-C(5))-METHYLTRANSFERASE-RELATED
TCONS_00004432	2	PTHR14795:SF0	TRANSMEMBRANE PROTEIN 62
TCONS_00004466	2	PF00266	Aminotransferase class-V	-
TCONS_00004484	2	PTHR42968	WD REPEAT-CONTAINING
TCONS_00004488	2	PF00069	Protein kinase domain	GO:0004672|GO:0005524|GO:0006468
TCONS_00004497	2
TCONS_00004507	2	PF00069	Protein kinase domain	GO:0004672|GO:0005524|GO:0006468
TCONS_00004528	2	PTHR12801	RNA EXONUCLEASE REXO1 / RECO3 FAMILY MEMBER-RELATED
TCONS_00004548	2
TCONS_00004551	2	PTHR10257	SERINE/THREONINE PROTEIN PHOSPHATASE 2A PP2A REGULATORY SUBUNIT B	GO:0000159|GO:0007165|GO:0019888
TCONS_00004562	2	PTHR47026:SF2	-
TCONS_00004598	2
TCONS_00004602	2	PTHR43895	-
TCONS_00004622	2	PF11929	Domain of unknown function (DUF3447)	-
TCONS_00004701	2	PTHR13555:SF5	ZINC FINGER C2HC DOMAIN-CONTAINING PROTEIN T03G11.3
TCONS_00004728	2	PTHR24055	MITOGEN-ACTIVATED PROTEIN KINASE
TCONS_00004733	2	PF00454	Phosphatidylinositol 3- and 4-kinase	-
TCONS_00004771	2	PTHR47357	COP1-INTERACTIVE PROTEIN 1
TCONS_00004775	2
TCONS_00004799	2	PF00620	RhoGAP domain	GO:0007165
TCONS_00004804	2
TCONS_00004854	2	PTHR21599	GLYCERATE KINASE	GO:0008887|GO:0031388
TCONS_00004871	2	PF00069	Protein kinase domain	GO:0004672|GO:0005524|GO:0006468
TCONS_00004874	2	PTHR10165:SF35	RE23632P
TCONS_00004934	2	PF14607	N-terminus of Esterase_SGNH_hydro-type	-
TCONS_00004943	2
TCONS_00004952	2	PF00069	Protein kinase domain	GO:0004672|GO:0005524|GO:0006468
TCONS_00004958	2	PF02138	Beige/BEACH domain	-
TCONS_00004998	2	PF08513	LisH	GO:0005515
TCONS_00005000	2	PF02824	TGS domain	-
TCONS_00005001	2	PF13426	PAS domain	-
TCONS_00005003	2	PTHR48012	STERILE20-LIKE KINASE, ISOFORM B-RELATED
TCONS_00005009	2	PTHR13000:SF0	NUCLEOPORIN P54
TCONS_00005036	2	PTHR10257:SF3	WELL-ROUNDED, ISOFORM B
TCONS_00005050	2
TCONS_00005052	2	PF01369	Sec7 domain	GO:0005085|GO:0032012
TCONS_00005060	2	PF07714	Protein tyrosine and serine/threonine kinase	GO:0004672|GO:0006468
TCONS_00005085	2
TCONS_00005090	2	PF17101	Stealth protein CR1, conserved region 1	-
TCONS_00005149	2	PF00069	Protein kinase domain	GO:0004672|GO:0005524|GO:0006468
TCONS_00005157	2
TCONS_00005177	2	PTHR45614:SF51	MYB-LIKE DNA-BINDING PROTEIN BAS1
TCONS_00005178	2
TCONS_00005186	2	PF13339	Apoptosis antagonizing transcription factor	-
TCONS_00005224	2
TCONS_00005239	2	PTHR14233:SF4	ANTHOCYANIN-RELATED MEMBRANE PROTEIN 2-RELATED
TCONS_00005247	2	PTHR24112	LEUCINE-RICH REPEAT, ISOFORM F-RELATED
TCONS_00005270	2	PTHR18359	WD-REPEAT PROTEIN-RELATED
TCONS_00005275	2
TCONS_00005279	2	PF00612	IQ calmodulin-binding motif	GO:0005515
TCONS_00005282	2
TCONS_00005326	2	PTHR23417:SF16	TRNA (GUANINE-N(7)-)-METHYLTRANSFERASE	GO:0008176
TCONS_00005347	2	PTHR15730	EXPERIMENTAL AUTOIMMUNE PROSTATITIS ANTIGEN 2-RELATED
TCONS_00005359	2	PF13863	Domain of unknown function (DUF4200)	-
TCONS_00005366	2	PF00615	Regulator of G protein signaling domain	-
TCONS_00005418	2
TCONS_00005487	2
TCONS_00005497	2	PF10416	Transcription-initiator DNA-binding domain IBD	-
TCONS_00005516	2	PF00069	Protein kinase domain	GO:0004672|GO:0005524|GO:0006468
TCONS_00005541	2	PF00071	Ras family	GO:0003924|GO:0005525
TCONS_00005554	2	PTHR43550:SF3	3-KETODIHYDROSPHINGOSINE REDUCTASE
TCONS_00005564	2
TCONS_00005594	2
TCONS_00005609	2	PF10416	Transcription-initiator DNA-binding domain IBD	-
TCONS_00005614	2
TCONS_00005629	2	PTHR24161:SF99	-
TCONS_00005640	2	PF00481	Protein phosphatase 2C	GO:0016791
TCONS_00005665	2	PTHR23053	DLEC1 DELETED IN LUNG AND ESOPHAGEAL CANCER 1	-
TCONS_00005691	2	PF00211	Adenylate and Guanylate cyclase catalytic domain	GO:0009190|GO:0035556
TCONS_00005696	2
TCONS_00005764	2	PF00249	Myb-like DNA-binding domain	-
TCONS_00005779	2	PTHR14596	ZINC FINGER PROTEIN
TCONS_00005807	2	PTHR11845:SF13	HD DOMAIN-CONTAINING PROTEIN 2
TCONS_00005821	2	PTHR24346	MAP/MICROTUBULE AFFINITY-REGULATING KINASE
TCONS_00005823	2	PF03179	Vacuolar (H+)-ATPase G subunit	GO:0016471|GO:0042626|GO:1902600
TCONS_00005831	2
TCONS_00005833	2
TCONS_00005844	2	PTHR21780	UNCHARACTERIZED	-
TCONS_00005847	2	PTHR12802:SF41	BRAHMA ASSOCIATED PROTEIN 155 KDA
TCONS_00005878	2	PF05743	UEV domain	GO:0006464|GO:0015031
TCONS_00005890	2	PF00069	Protein kinase domain	GO:0004672|GO:0005524|GO:0006468
TCONS_00005920	2	PF13426	PAS domain	-
TCONS_00005931	2	PF00439	Bromodomain	GO:0005515
TCONS_00005941	2
TCONS_00005952	2
TCONS_00005966	2
TCONS_00005979	2	PF18198	Dynein heavy chain AAA lid domain	-
TCONS_00005992	2	PTHR13743	BEIGE/BEACH-RELATED
TCONS_00006002	2	PF10416	Transcription-initiator DNA-binding domain IBD	-
TCONS_00006011	2	PTHR10527	IMPORTIN BETA	GO:0006606
TCONS_00006017	2
TCONS_00006033	2	PTHR48103	MIDASIN-RELATED
TCONS_00006059	2	PTHR47981	RAB FAMILY
TCONS_00006069	2	PTHR45614:SF51	MYB-LIKE DNA-BINDING PROTEIN BAS1
TCONS_00006087	2	PTHR10331	T COMPLEX PROTEIN 10	-
TCONS_00006154	2
TCONS_00006165	2	PF00069	Protein kinase domain	GO:0004672|GO:0005524|GO:0006468
TCONS_00006173	2	PTHR24362	SERINE/THREONINE-PROTEIN KINASE NEK
TCONS_00006174	2	PF00069	Protein kinase domain	GO:0004672|GO:0005524|GO:0006468
TCONS_00006186	2	PTHR16166	VACUOLAR PROTEIN SORTING-ASSOCIATED PROTEIN VPS13	-
TCONS_00006194	2	PF00022	Actin	-
TCONS_00006229	2	PF00069	Protein kinase domain	GO:0004672|GO:0005524|GO:0006468
TCONS_00006233	2	PTHR16078	COILED-COIL DOMAIN-CONTAINING PROTEIN 87	-
TCONS_00006260	2	PF12146	Serine aminopeptidase, S33	-
TCONS_00006263	2	PF10416	Transcription-initiator DNA-binding domain IBD	-
TCONS_00006267	2	PF08683	Microtubule-binding calmodulin-regulated spectrin-associated	GO:0008017
TCONS_00006273	2	PF00628	PHD-finger	-
TCONS_00006311	2	PF00025	ADP-ribosylation factor family	GO:0005525
TCONS_00006326	2	PTHR11062	EXOSTOSIN HEPARAN SULFATE GLYCOSYLTRANSFERASE -RELATED	GO:0006486|GO:0016757
TCONS_00006327	2	PTHR45614:SF69	KERATIN
TCONS_00006346	2	PF00249	Myb-like DNA-binding domain	-
TCONS_00006358	2
TCONS_00006369	2
TCONS_00006399	2
TCONS_00006483	2	PF13606	Ankyrin repeat	GO:0005515
TCONS_00006539	2	PTHR12761	HERMANSKY-PUDLAK SYNDROME PROTEIN 1	-
TCONS_00006556	2
TCONS_00006573	2	PF17903	Krr1 KH1 domain	-
TCONS_00006577	2	PF00166	Chaperonin 10 Kd subunit	GO:0005524|GO:0006457|GO:0016887
TCONS_00006589	2	PF01546	Peptidase family M20/M25/M40	GO:0016787
TCONS_00006611	2	PF07004	Sperm-tail PG-rich repeat	-
TCONS_00006617	2	PTHR12109	RING FINGER PROTEIN 141-RELATED
TCONS_00006781	2	PTHR34491	A-TYPE INCLUSION PROTEIN, PUTATIVE-RELATED
TCONS_00006803	2
TCONS_00006837	2	PF00069	Protein kinase domain	GO:0004672|GO:0005524|GO:0006468
TCONS_00006844	2
TCONS_00006863	2	PF12234	RAVE protein 1 C terminal	-
TCONS_00006870	2	PTHR45623	CHROMODOMAIN-HELICASE-DNA-BINDING PROTEIN 3-RELATED-RELATED
TCONS_00006876	2	PF00069	Protein kinase domain	GO:0004672|GO:0005524|GO:0006468
TCONS_00006932	2	PF10416	Transcription-initiator DNA-binding domain IBD	-
TCONS_00006933	2	PF08696	DNA replication factor Dna2	-
TCONS_00006973	2
TCONS_00006977	2	PTHR24057	GLYCOGEN SYNTHASE KINASE-3 ALPHA
TCONS_00006982	2	PTHR14021	IRON-SULFUR CLUSTER CO-CHAPERONE PROTEIN HSCB	GO:0001671|GO:0051087|GO:0097428
TCONS_00007008	2	PTHR19375:SF426	HEAT SHOCK COGNATE 70
TCONS_00007009	2	PTHR21534	UNCHARACTERIZED	-
TCONS_00007048	2
TCONS_00007059	2	PF00071	Ras family	GO:0003924|GO:0005525
TCONS_00007076	2	PF12796	Ankyrin repeats (3 copies)	-
TCONS_00007083	2	PTHR17695	UNCHARACTERIZED
TCONS_00007104	2
TCONS_00007108	2	PTHR47026:SF2	-
TCONS_00007119	2	PF13921	Myb-like DNA-binding domain
TCONS_00007138	2	PTHR45670	E3 UBIQUITIN-PROTEIN LIGASE TRIP12
TCONS_00007148	2	PF13802	Galactose mutarotase-like	-
TCONS_00007162	2	PF00069	Protein kinase domain	GO:0004672|GO:0005524|GO:0006468
TCONS_00007179	2	PF05132	RNA polymerase III RPC4	GO:0003677|GO:0005666|GO:0006383
TCONS_00007196	2
TCONS_00007198	2
TCONS_00007206	2	PF00481	Protein phosphatase 2C	GO:0016791
TCONS_00007247	2
TCONS_00007272	2	PF17291	N-terminal domain of M60-like peptidases	-
TCONS_00007279	2	PTHR45912	CILIA- AND FLAGELLA-ASSOCIATED PROTEIN 47
TCONS_00007280	2	PF02854	MIF4G domain	GO:0003723|GO:0005515
TCONS_00007328	2	PF02838	Glycosyl hydrolase family 20, domain 2	-
TCONS_00007329	2	PTHR47979:SF38	RAB2A, MEMBER RAS ONCOGENE FAMILY
TCONS_00007371	2	PF13424	Tetratricopeptide repeat
TCONS_00007389	2	PTHR31607	-
TCONS_00007424	2
TCONS_00007444	2	PF00439	Bromodomain	GO:0005515
TCONS_00007454	2	PTHR47981	RAB FAMILY
TCONS_00007457	2	PTHR45614:SF69	KERATIN
TCONS_00007466	2	PTHR21497	UBIQUITIN LIGASE E3 ALPHA-RELATED	GO:0061630|GO:0071596
TCONS_00007502	2	PTHR13803	SEC24-RELATED PROTEIN
TCONS_00007525	2	PF05964	F/Y-rich N-terminus	GO:0005634
TCONS_00007535	2	PTHR46492	DYNEIN ASSEMBLY FACTOR 4, AXONEMAL
TCONS_00007565	2
TCONS_00007577	2	PTHR11259	RAS-RELATED GTP BINDING RAG/GTR YEAST	GO:0005525
TCONS_00007627	2
TCONS_00007629	2
TCONS_00007637	2
TCONS_00007641	2	PTHR45691	PROTEIN DIAPHANOUS
TCONS_00007642	2	PF00025	ADP-ribosylation factor family	GO:0005525
TCONS_00007648	2	PTHR21567	CLASP
TCONS_00007699	2	PF04427	Brix domain	GO:0006364|GO:0019843
TCONS_00007725	2	PTHR23147	SERINE/ARGININE RICH SPLICING FACTOR
TCONS_00007746	2	PTHR23003	RNA RECOGNITION MOTIF RRM DOMAIN CONTAINING PROTEIN
TCONS_00007831	2	PTHR24106:SF250	RNI-LIKE SUPERFAMILY PROTEIN
TCONS_00007838	2	PF00022	Actin	-
TCONS_00007865	2	PF02204	Vacuolar sorting protein 9 (VPS9) domain	-
TCONS_00007867	2
TCONS_00007897	2
TCONS_00007927	2	PTHR12984:SF6	SCY1-LIKE PROTEIN 2
TCONS_00007928	2	PF00168	C2 domain	-
TCONS_00007940	2	PF00233	3'5'-cyclic nucleotide phosphodiesterase	GO:0004114|GO:0007165
TCONS_00007942	2	PF00249	Myb-like DNA-binding domain	-
TCONS_00007945	2	PTHR23244:SF454	-
TCONS_00007969	2	PF10350	Putative death-receptor fusion protein (DUF2428)	-
TCONS_00007989	2	PTHR12596:SF2	EXPORTIN 7
TCONS_00008002	2
TCONS_00008004	2	PF04054	CCR4-Not complex component, Not1	-
TCONS_00008005	2
TCONS_00008009	2	PF13418	Galactose oxidase, central domain
TCONS_00008015	2	PTHR23356	DPY30-RELATED	GO:0044666|GO:0048188
TCONS_00008036	2
TCONS_00008072	2
TCONS_00008081	2	PF10358	N-terminal C2 in EEIG1 and EHBP1 proteins	-
TCONS_00008095	2
TCONS_00008102	2	PTHR45615:SF40	MYOSIN HEAVY CHAIN, NON-MUSCLE
TCONS_00008103	2	PTHR39867:SF1	-
TCONS_00008135	2	PTHR45614:SF69	KERATIN
TCONS_00008157	2	PTHR10438:SF423	THIOREDOXIN
TCONS_00008171	2	PF00076	RNA recognition motif. (a.k.a. RRM, RBD, or RNP domain)	GO:0003676
TCONS_00008201	2	PTHR10695	DEPHOSPHO-COA KINASE-RELATED
TCONS_00008207	2	PTHR21255	T-COMPLEX-ASSOCIATED-TESTIS-EXPRESSED 1/ DYNEIN LIGHT CHAIN	-
TCONS_00008226	2	PF00166	Chaperonin 10 Kd subunit	GO:0005524|GO:0006457|GO:0016887
TCONS_00008255	2	PTHR10556:SF43	STEROID 5-ALPHA-REDUCTASE DET2
TCONS_00008275	2
TCONS_00008278	2	PF12796	Ankyrin repeats (3 copies)	-
TCONS_00008301	2
TCONS_00008355	2	PTHR12189:SF2	MRNA CAP GUANINE-N7 METHYLTRANSFERASE
TCONS_00008395	2
TCONS_00008407	2	PTHR24343	SERINE/THREONINE KINASE
TCONS_00008420	2	PF16413	DNA mismatch repair protein Mlh1 C-terminus	-
TCONS_00008426	2	PF01532	Glycosyl hydrolase family 47	GO:0004571|GO:0005509|GO:0016020
TCONS_00008439	2
TCONS_00008440	2
TCONS_00008488	2	PF00069	Protein kinase domain	GO:0004672|GO:0005524|GO:0006468
TCONS_00008496	2	PF12348	CLASP N terminal	-
TCONS_00008504	2	PF13445	RING-type zinc-finger	-
TCONS_00008568	2
TCONS_00008610	2
TCONS_00008615	2
TCONS_00008628	2	PTHR32083:SF0	CILIA AND FLAGELLA-ASSOCIATED PROTEIN 58
TCONS_00008633	2
TCONS_00008640	2	PTHR15952:SF11	EXPORTIN-T
TCONS_00008659	2
TCONS_00008663	2	PF00535	Glycosyl transferase family 2	-
TCONS_00008664	2	PTHR15913	ACID CLUSTER PROTEIN 33	-
TCONS_00008681	2	PTHR44899:SF3	CAMK FAMILY PROTEIN KINASE
TCONS_00008682	2
TCONS_00008702	2
TCONS_00008744	2	PTHR23257:SF867	RGS DOMAIN-CONTAINING SERINE/THREONINE-PROTEIN KINASE A
TCONS_00008753	2	PF01490	Transmembrane amino acid transporter protein	-
TCONS_00008783	2	PF00271	Helicase conserved C-terminal domain	-
TCONS_00008807	2
TCONS_00008808	2	PTHR12086	EF-HAND DOMAIN C-TERMINAL CONTAINING PROTEIN	-
TCONS_00008810	2	PF00454	Phosphatidylinositol 3- and 4-kinase	-
TCONS_00008820	2
TCONS_00008827	2	PF00240	Ubiquitin family	GO:0005515
TCONS_00008841	2
TCONS_00008846	2	PTHR21646	UBIQUITIN CARBOXYL-TERMINAL HYDROLASE
TCONS_00008869	2
TCONS_00008900	2	PF02383	SacI homology domain	GO:0016791
TCONS_00008927	2
TCONS_00008930	2	PTHR13128	VACUOLAR PROTEIN-SORTING-ASSOCIATED PROTEIN 36	GO:0000814|GO:0032509|GO:0043130
TCONS_00008976	2	PTHR47026:SF2	-
TCONS_00008989	2	PTHR24161	-
TCONS_00009028	2	PF16558	Amino-terminal Zinc-binding domain of ubiquitin ligase E3A	-
TCONS_00009066	2	PF14533	Ubiquitin-specific protease C-terminal	-
TCONS_00009074	2
TCONS_00009079	2	PF00069	Protein kinase domain	GO:0004672|GO:0005524|GO:0006468
TCONS_00009086	2	PF00069	Protein kinase domain	GO:0004672|GO:0005524|GO:0006468
TCONS_00009098	2	PTHR33331	COILED-COIL DOMAIN-CONTAINING PROTEIN 162	-
TCONS_00009119	2	PF01546	Peptidase family M20/M25/M40	GO:0016787
TCONS_00009123	2
TCONS_00009142	2	PF02883	Adaptin C-terminal domain	GO:0006886|GO:0016192
TCONS_00009177	2
TCONS_00009181	2
TCONS_00009215	2
TCONS_00009218	2
TCONS_00009233	2	PTHR45639	HSC70CB, ISOFORM G-RELATED
TCONS_00009252	2	PF13540	Regulator of chromosome condensation (RCC1) repeat
TCONS_00009290	2	PTHR48081	AB HYDROLASE SUPERFAMILY PROTEIN C4A8.06C
TCONS_00009296	2
TCONS_00009317	2	PTHR45614	MYB PROTEIN-RELATED
TCONS_00009333	2	PF16209	Phospholipid-translocating ATPase N-terminal	-
TCONS_00009402	2	PTHR15830	TELOMERE LENGTH REGULATION PROTEIN TEL2 FAMILY MEMBER
TCONS_00009457	2
TCONS_00009479	2
TCONS_00009503	2	PF00069	Protein kinase domain	GO:0004672|GO:0005524|GO:0006468
TCONS_00009521	2	PTHR13026	NNP-1 PROTEIN NOVEL NUCLEAR PROTEIN 1 NOP52	GO:0006364|GO:0030688
TCONS_00009523	2
TCONS_00009540	2
TCONS_00009547	2	PTHR32083:SF0	CILIA AND FLAGELLA-ASSOCIATED PROTEIN 58
TCONS_00009555	2	PF00069	Protein kinase domain	GO:0004672|GO:0005524|GO:0006468
TCONS_00009559	2	PTHR13237:SF8	SOMETHING ABOUT SILENCING PROTEIN 10
TCONS_00009568	2	PF04857	CAF1 family ribonuclease	-
TCONS_00009575	2	PF06920	Dock homology region 2	-
TCONS_00009594	2	PTHR37516:SF1	SCA1 COMPLEX SCAFFOLD PROTEIN SCAA
TCONS_00009606	2	PF12796	Ankyrin repeats (3 copies)	-
TCONS_00009663	2	PF12569	NMDA receptor-regulated protein 1	-
TCONS_00009705	2
TCONS_00009722	2
TCONS_00009739	2
TCONS_00009759	2	PF06821	Serine hydrolase	GO:0016787
TCONS_00009781	2
TCONS_00009791	2
TCONS_00009792	2	PTHR45614	MYB PROTEIN-RELATED
TCONS_00009805	2	PTHR11920:SF335	RECEPTOR-TYPE GUANYLATE CYCLASE GCY-22
TCONS_00009818	2
TCONS_00009821	2
TCONS_00009831	2	PTHR22770	UBIQUITIN CONJUGATING ENZYME 7 INTERACTING PROTEIN-RELATED
TCONS_00009839	2	PTHR19861	WD40 REPEAT PROTEIN SWD2
TCONS_00009844	2
TCONS_00009938	2	PF14781	Ciliary BBSome complex subunit 2, N-terminal	-
TCONS_00009940	2	PF04934	MED6 mediator sub complex component	GO:0003712|GO:0006357|GO:0016592
TCONS_00009948	2
TCONS_00009958	2	PF02782	FGGY family of carbohydrate kinases, C-terminal domain	GO:0005975|GO:0016773
TCONS_00009973	2	PF00112	Papain family cysteine protease	GO:0006508|GO:0008234
TCONS_00009997	2	PTHR47763	ALPHA-PROTEIN KINASE VWKA
TCONS_00010054	2
TCONS_00010064	2	PTHR21356	ARMADILLO REPEAT CONTAINING 2	-
TCONS_00010081	2
TCONS_00010090	2	PTHR18849	LEUCINE RICH REPEAT PROTEIN
TCONS_00010131	2
TCONS_00010182	2	PF08238	Sel1 repeat	-
TCONS_00010210	2	PTHR10257:SF3	WELL-ROUNDED, ISOFORM B
TCONS_00010222	2	PTHR12829:SF5	MT-A70 FAMILY PROTEIN
TCONS_00010233	2
TCONS_00010236	2
TCONS_00010249	2	PF01246	Ribosomal protein L24e	-
TCONS_00010261	2	PTHR24112	LEUCINE-RICH REPEAT, ISOFORM F-RELATED
TCONS_00010285	2	PTHR11062:SF117	XYLOGLUCAN GALACTOSYLTRANSFERASE GT20-RELATED
TCONS_00010288	2
TCONS_00010299	2	PF13848	Thioredoxin-like domain
TCONS_00010300	2
TCONS_00010312	2
TCONS_00010320	2
TCONS_00010331	2
TCONS_00010337	2
TCONS_00010401	2	PF04389	Peptidase family M28	GO:0008235
TCONS_00010408	2
TCONS_00010433	2	PF00627	UBA/TS-N domain	-
TCONS_00010441	2	PF00069	Protein kinase domain	GO:0004672|GO:0005524|GO:0006468
TCONS_00010448	2	PF13540	Regulator of chromosome condensation (RCC1) repeat
TCONS_00010451	2	PTHR13049:SF2	COILED-COIL DOMAIN-CONTAINING PROTEIN 25
TCONS_00010458	2
TCONS_00010469	2	PTHR12764	WD REPEAT DOMAIN-RELATED	GO:0060271
TCONS_00010531	2	PTHR45614:SF51	MYB-LIKE DNA-BINDING PROTEIN BAS1
TCONS_00010562	2
TCONS_00010564	2
TCONS_00010597	2
TCONS_00010599	2
TCONS_00010620	2
TCONS_00010622	2	PTHR23048:SF32	DYNEIN REGULATORY COMPLEX PROTEIN 8
TCONS_00010624	2
TCONS_00010625	2
TCONS_00010670	2	PF16908	Vacuolar sorting-associated protein 13, N-terminal	-
TCONS_00010686	2
TCONS_00010701	2	PTHR23316	IMPORTIN ALPHA
TCONS_00010706	2
TCONS_00010712	2
TCONS_00010724	2	PTHR21580:SF53	-
TCONS_00010746	2
TCONS_00010776	2	PTHR33667	SI:DKEY-57N24.6
TCONS_00010789	2
TCONS_00010791	2	PTHR11089:SF9	NUCLEOLAR GTP-BINDING PROTEIN 2	GO:0005730
TCONS_00010792	2	PTHR24073	DRAB5-RELATED
TCONS_00010799	2	PTHR23236	EUKARYOTIC TRANSLATION INITIATION FACTOR 4B/4H
TCONS_00010817	2	PTHR21229	LUNG SEVEN TRANSMEMBRANE RECEPTOR	GO:0016021
TCONS_00010873	2	PF02138	Beige/BEACH domain	-
TCONS_00010920	2
TCONS_00010925	2
TCONS_00010927	2
TCONS_00010936	2	PTHR10792	60S RIBOSOMAL PROTEIN L24	-
TCONS_00010970	2	PF12796	Ankyrin repeats (3 copies)	-
TCONS_00010988	2
TCONS_00011042	2	PF00069	Protein kinase domain	GO:0004672|GO:0005524|GO:0006468
TCONS_00011045	2	PF01556	DnaJ C terminal domain	-
TCONS_00011065	2
TCONS_00011098	2	PF04100	Vps53-like, N-terminal	-
TCONS_00011105	2
TCONS_00011110	2	PF13086	AAA domain	GO:0004386
TCONS_00011179	2
TCONS_00011194	2	PTHR21538	ANILLIN/RHOTEKIN RTKN
TCONS_00011198	2	PF13516	Leucine Rich repeat	GO:0005515
TCONS_00011218	2
TCONS_00011231	2	PF07946	Protein of unknown function (DUF1682)	-
TCONS_00011234	2	PF00651	BTB/POZ domain	GO:0005515
TCONS_00011243	2
TCONS_00011245	2
TCONS_00011267	2
TCONS_00011308	2	PF00621	RhoGEF domain	GO:0005085
TCONS_00011362	2
TCONS_00011379	2	PTHR11134	ADAPTOR COMPLEX SUBUNIT BETA FAMILY MEMBER	GO:0016192
TCONS_00011416	2	PTHR11668	SERINE/THREONINE PROTEIN PHOSPHATASE
TCONS_00011422	2	PF05172	Nup53/35/40-type RNA recognition motif	-
TCONS_00011440	2
TCONS_00011449	2	PTHR11525:SF0	FARNESYL PYROPHOSPHATE SYNTHASE
TCONS_00011456	2	PF10416	Transcription-initiator DNA-binding domain IBD	-
TCONS_00011462	2
TCONS_00011474	2	PF10416	Transcription-initiator DNA-binding domain IBD	-
TCONS_00011494	2
TCONS_00011507	2	PTHR15922	NEUROBLASTOMA-AMPLIFIED SEQUENCE
TCONS_00011524	2
TCONS_00011529	2	PTHR24054	CASEIN KINASE II SUBUNIT ALPHA
TCONS_00011532	2	PTHR13743	BEIGE/BEACH-RELATED
TCONS_00011533	2	PF10142	PhoPQ-activated pathogenicity-related protein	-
TCONS_00011536	2	PF00071	Ras family	GO:0003924|GO:0005525
TCONS_00011541	2	PF00069	Protein kinase domain	GO:0004672|GO:0005524|GO:0006468
TCONS_00011552	2
TCONS_00011565	2	PF00781	Diacylglycerol kinase catalytic domain	GO:0016301
TCONS_00011608	2	PTHR32258	PROTEIN NETWORKED 4A
TCONS_00011619	2	PTHR10782:SF4	TONALLI, ISOFORM B
TCONS_00011626	2	PF00069	Protein kinase domain	GO:0004672|GO:0005524|GO:0006468
TCONS_00011627	2	PTHR44167	OVARIAN-SPECIFIC SERINE/THREONINE-PROTEIN KINASE LOK-RELATED
TCONS_00011695	2	PTHR21567	CLASP
TCONS_00011701	2	PF00233	3'5'-cyclic nucleotide phosphodiesterase	GO:0004114|GO:0007165
TCONS_00011719	2	PF01603	Protein phosphatase 2A regulatory B subunit (B56 family)	GO:0000159|GO:0007165|GO:0019888
TCONS_00011723	2
TCONS_00011724	2	PTHR22706:SF1	ABNORMAL SPINDLE MICROTUBULE ASSEMBLY
TCONS_00011823	2
TCONS_00011875	2	PF04468	PSP1 C-terminal conserved region	-
TCONS_00011886	2	PF12796	Ankyrin repeats (3 copies)	-
TCONS_00011888	2	PTHR11909:SF409	CASEIN KINASE 1-LIKE PROTEIN 2	GO:0004672|GO:0005524
TCONS_00011915	2
TCONS_00011930	2
TCONS_00011943	2	PTHR22880:SF225	BROMODOMAIN-CONTAINING PROTEIN 2
TCONS_00011951	2
TCONS_00011976	2	PTHR44040	RETINOBLASTOMA-BINDING PROTEIN 5	GO:0048188
TCONS_00011977	2	PF14559	Tetratricopeptide repeat
TCONS_00012008	2	PTHR20961	GLYCOSYLTRANSFERASE	GO:0016757
TCONS_00012026	2	PTHR11759:SF37	BNAA05G27530D PROTEIN
TCONS_00012029	2
TCONS_00012045	2	PF00069	Protein kinase domain	GO:0004672|GO:0005524|GO:0006468
TCONS_00012051	2
TCONS_00012052	2	PF01743	Poly A polymerase head domain	GO:0003723|GO:0006396|GO:0016779
TCONS_00012113	2
TCONS_00012163	2	PF01193	RNA polymerase Rpb3/Rpb11 dimerisation domain	GO:0003899|GO:0006351
TCONS_00012193	2	PTHR11042:SF99	MEMBRANE-ASSOCIATED TYROSINE- AND THREONINE-SPECIFIC CDC2-INHIBITORY KINASE
TCONS_00012228	2	PTHR47980	LD44762P
TCONS_00012229	2	PTHR24178:SF9	MOLTING PROTEIN MLT-4
TCONS_00012231	2	PTHR47822	CARBOHYDRATE BINDING DOMAIN CONTAINING PROTEIN
TCONS_00012239	2
TCONS_00012241	2	PTHR11909:SF409	CASEIN KINASE 1-LIKE PROTEIN 2	GO:0004672|GO:0005524
TCONS_00012260	2	PTHR11347	CYCLIC NUCLEOTIDE PHOSPHODIESTERASE
TCONS_00012270	2	PF06098	Radial spoke protein 3	-
TCONS_00012292	2	PTHR24112	LEUCINE-RICH REPEAT, ISOFORM F-RELATED
TCONS_00012307	2	PTHR11668:SF474	SERINE/THREONINE-PROTEIN PHOSPHATASE PP-Z1-RELATED
TCONS_00012333	2	PF01966	HD domain	-
TCONS_00012336	2	PF01207	Dihydrouridine synthase (Dus)	-
TCONS_00012359	2	PF04121	Nuclear pore protein 84 / 107	GO:0005643|GO:0017056
TCONS_00012385	2	PTHR18860:SF106	14-3-3 PROTEIN ZETA
TCONS_00012390	2
TCONS_00012394	2	PF02902	Ulp1 protease family, C-terminal catalytic domain	GO:0006508|GO:0008234
TCONS_00012395	2	PF00149	Calcineurin-like phosphoesterase	GO:0016787
TCONS_00012397	2	PTHR45627	ADENYLATE CYCLASE TYPE 1
TCONS_00012407	2	PF07039	SGF29 tudor-like domain	-
TCONS_00012419	2	PF00069	Protein kinase domain	GO:0004672|GO:0005524|GO:0006468
TCONS_00012482	2	PTHR12354	INTERFERON-RELATED DEVELOPMENTAL REGULATOR	-
TCONS_00012507	2
TCONS_00012509	2
TCONS_00012517	2	PF00069	Protein kinase domain	GO:0004672|GO:0005524|GO:0006468
TCONS_00012524	2	PF08771	FKBP12-rapamycin binding domain	GO:0044877
TCONS_00012529	2	PTHR10194	RAS GTPASE-ACTIVATING PROTEINS	-
TCONS_00012533	2	PTHR47979:SF38	RAB2A, MEMBER RAS ONCOGENE FAMILY
TCONS_00012581	2
TCONS_00012597	2	PF02127	Aminopeptidase I zinc metalloprotease (M18)	GO:0004177|GO:0006508|GO:0008270
TCONS_00012601	2
TCONS_00012619	2	PF00076	RNA recognition motif. (a.k.a. RRM, RBD, or RNP domain)	GO:0003676
TCONS_00012645	2	PTHR23011	UNCHARACTERIZED	-
TCONS_00012653	2
TCONS_00012658	2	PTHR24112:SF9	LEUCINE-RICH REPEAT, ISOFORM F
TCONS_00012661	2	PTHR24115:SF191	KINESIN-LIKE PROTEIN KIF9
TCONS_00012665	2	PTHR11920:SF335	RECEPTOR-TYPE GUANYLATE CYCLASE GCY-22
TCONS_00012674	2
TCONS_00012782	2	PTHR34925	-
TCONS_00012798	2	PTHR24073:SF1155	RAS-RELATED PROTEIN RAB-5B-RELATED
TCONS_00012818	2
TCONS_00012837	2	PTHR14978:SF0	BETA-CATENIN-LIKE PROTEIN 1
TCONS_00012842	2
TCONS_00012854	2	PTHR47979:SF38	RAB2A, MEMBER RAS ONCOGENE FAMILY
TCONS_00012872	2	PTHR11668	SERINE/THREONINE PROTEIN PHOSPHATASE
TCONS_00012880	2	PTHR13743:SF112	NEUROBEACHIN
TCONS_00012907	2	PF00005	ABC transporter	GO:0005524
TCONS_00012913	2	PTHR10073	DNA MISMATCH REPAIR PROTEIN MLH, PMS, MUTL	GO:0006298|GO:0016887|GO:0032300
TCONS_00012924	2	PF14382	Exosome complex exonuclease RRP4 N-terminal region	-
TCONS_00012936	2	PF03151	Triose-phosphate Transporter family	-
TCONS_00012937	2
TCONS_00012964	2	PF00069	Protein kinase domain	GO:0004672|GO:0005524|GO:0006468
TCONS_00012971	2	PF07714	Protein tyrosine and serine/threonine kinase	GO:0004672|GO:0006468
TCONS_00012975	2
TCONS_00012976	2	PF00211	Adenylate and Guanylate cyclase catalytic domain	GO:0009190|GO:0035556
TCONS_00012992	2	PF00581	Rhodanese-like domain	-
TCONS_00013030	2	PF02845	CUE domain	GO:0043130
TCONS_00013069	2
TCONS_00013070	2	PTHR22957	TBC1 DOMAIN FAMILY MEMBER GTPASE-ACTIVATING PROTEIN
TCONS_00013072	2
TCONS_00013073	2	PTHR22880:SF225	BROMODOMAIN-CONTAINING PROTEIN 2
TCONS_00013085	2	PF00232	Glycosyl hydrolase family 1	GO:0004553|GO:0005975
TCONS_00013105	2	PTHR13743	BEIGE/BEACH-RELATED
TCONS_00013134	2	PTHR22880:SF225	BROMODOMAIN-CONTAINING PROTEIN 2
TCONS_00013185	2	PF00069	Protein kinase domain	GO:0004672|GO:0005524|GO:0006468
TCONS_00013211	2
TCONS_00013216	2	PF00400	WD domain, G-beta repeat	GO:0005515
TCONS_00013231	2	PTHR24203	ANKYRIN REPEAT FAMILY PROTEIN
TCONS_00013243	2
TCONS_00013281	2
TCONS_00013294	2	PTHR21646	UBIQUITIN CARBOXYL-TERMINAL HYDROLASE
TCONS_00013295	2	PTHR24123	ANKYRIN REPEAT-CONTAINING
TCONS_00013305	2	PF00155	Aminotransferase class I and II	GO:0009058|GO:0030170
TCONS_00013360	2	PTHR45815	PROTEIN DISULFIDE-ISOMERASE A6	GO:0003756
TCONS_00013368	2	PTHR11254	HECT DOMAIN UBIQUITIN-PROTEIN LIGASE
TCONS_00013382	2	PTHR24092	PROBABLE PHOSPHOLIPID-TRANSPORTING ATPASE	GO:0000287|GO:0005524|GO:0015914|GO:0016021|GO:0140326
TCONS_00013410	2	PTHR11134:SF3	AP COMPLEX SUBUNIT BETA
TCONS_00013429	2	PF00439	Bromodomain	GO:0005515
TCONS_00013438	2	PF00069	Protein kinase domain	GO:0004672|GO:0005524|GO:0006468
TCONS_00013439	2	PF08156	NOP5NT (NUC127) domain	-
TCONS_00013465	2	PTHR12374:SF20	TRANSCRIPTIONAL ADAPTER 2-ALPHA
TCONS_00013478	2	PF00069	Protein kinase domain	GO:0004672|GO:0005524|GO:0006468
TCONS_00013486	2	PF12848	ABC transporter	-
TCONS_00013530	2	PF12796	Ankyrin repeats (3 copies)	-
TCONS_00013564	2	PF12348	CLASP N terminal	-
TCONS_00013584	2	PTHR21646	UBIQUITIN CARBOXYL-TERMINAL HYDROLASE
TCONS_00013633	2	PTHR13677:SF0	LD41638P
TCONS_00013639	2	PF00149	Calcineurin-like phosphoesterase	GO:0016787
TCONS_00013664	2	PF00400	WD domain, G-beta repeat	GO:0005515
TCONS_00013676	2	PF01490	Transmembrane amino acid transporter protein	-
TCONS_00013693	2	PTHR45614:SF51	MYB-LIKE DNA-BINDING PROTEIN BAS1
TCONS_00013694	2	PTHR22599	MPS ONE BINDER KINASE ACTIVATOR-LIKE MOB	-
TCONS_00013756	2	PTHR31752:SF18	AUXIN EFFLUX CARRIER COMPONENT 1B-RELATED
TCONS_00013759	2	PF03133	Tubulin-tyrosine ligase family	GO:0006464
TCONS_00013771	2	PTHR24057:SF0	PROTEIN KINASE SHAGGY-RELATED
TCONS_00013787	2	PF00754	F5/8 type C domain	-
TCONS_00013790	2
TCONS_00013795	2	PF00566	Rab-GTPase-TBC domain	-
TCONS_00013808	2
TCONS_00013822	2	PTHR24107:SF8	DYNEIN REGULATORY COMPLEX SUBUNIT 5
TCONS_00013825	2	PTHR45614	MYB PROTEIN-RELATED
TCONS_00013827	2	PF12799	Leucine Rich repeats (2 copies)	-
TCONS_00013843	2	PF00995	Sec1 family	GO:0016192
TCONS_00013858	2	PF07646	Kelch motif	GO:0005515
TCONS_00013929	2	PF13637	Ankyrin repeats (many copies)
TCONS_00013995	2	PF00639	PPIC-type PPIASE domain	GO:0003755
TCONS_00013997	2	PTHR11909	CASEIN KINASE-RELATED
TCONS_00014031	2	PTHR11226:SF0	UDP-GLUCOSE:GLYCOPROTEIN GLUCOSYLTRANSFERASE
TCONS_00014064	2	PF00069	Protein kinase domain	GO:0004672|GO:0005524|GO:0006468
TCONS_00014085	2
TCONS_00014098	2
TCONS_00014214	2	PTHR13213	MYB-BINDING PROTEIN 1A FAMILY MEMBER	GO:0003677|GO:0005730|GO:0006355|GO:0008134
TCONS_00014216	2	PF08238	Sel1 repeat	-
TCONS_00014222	2	PF00025	ADP-ribosylation factor family	GO:0005525
TCONS_00014233	2	PTHR14085	WD-REPEAT PROTEIN BING4	-
TCONS_00014235	2
TCONS_00014249	2
TCONS_00014256	2	PTHR10857	COPINE
TCONS_00014258	2	PTHR24112:SF9	LEUCINE-RICH REPEAT, ISOFORM F
TCONS_00014260	2	PF08433	Chromatin associated protein KTI12	-
TCONS_00014294	2	PTHR45815:SF5	THIOREDOXIN FAMILY PROTEIN
TCONS_00014296	2	PTHR11200:SF185	EG:86E4.5 PROTEIN
TCONS_00014322	2	PF12542	Pre-mRNA splicing factor	-
TCONS_00014338	2	PTHR21568	UNCHARACTERIZED	-
TCONS_00014346	2	PF00004	ATPase family associated with various cellular activities (AAA)	GO:0005524|GO:0016887
TCONS_00014347	2
TCONS_00014361	2
TCONS_00014363	2
TCONS_00014372	2	PTHR12687	NUCLEOLAR COMPLEX 2 AND RAD4-RELATED	-
TCONS_00014399	2	PTHR19918	CELL DIVISION CYCLE 20 CDC20 FIZZY -RELATED	GO:0010997|GO:0097027|GO:1904668
TCONS_00014412	2
TCONS_00014422	2	PTHR12174:SF23	MINOR HISTOCOMPATIBILITY ANTIGEN H13
TCONS_00014423	2	PF13506	Glycosyl transferase family 21	GO:0016757
TCONS_00014425	2
TCONS_00014430	2	PTHR44167	OVARIAN-SPECIFIC SERINE/THREONINE-PROTEIN KINASE LOK-RELATED
TCONS_00014441	2	PTHR47026:SF2	-
TCONS_00014442	2
TCONS_00014489	2	PTHR23264:SF35	CYTOSOLIC FE-S CLUSTER ASSEMBLY FACTOR NUBP1
TCONS_00014495	2	PF00168	C2 domain	-
TCONS_00014503	2	PTHR21021:SF15	FREE METHIONINE-R-SULFOXIDE REDUCTASE
TCONS_00014513	2	PTHR16797	FACTOR VIII-ASSOCIATED GENE 1	-
TCONS_00014580	2
TCONS_00014638	2	PF13855	Leucine rich repeat	GO:0005515
TCONS_00014642	2	PF00069	Protein kinase domain	GO:0004672|GO:0005524|GO:0006468
TCONS_00014664	2	PTHR12841:SF6	PROTEIN UNC-50 HOMOLOG
TCONS_00014665	2	PF00071	Ras family	GO:0003924|GO:0005525
TCONS_00014680	2	PTHR46647	RAB9 EFFECTOR PROTEIN WITH KELCH MOTIFS
TCONS_00014682	2
TCONS_00014686	2
TCONS_00014724	2	PTHR12848	REGULATORY-ASSOCIATED PROTEIN OF MTOR	GO:0031929|GO:0031931
TCONS_00014752	2
TCONS_00014807	2
TCONS_00014809	2
TCONS_00014815	2
TCONS_00014822	2	PTHR47026:SF2	-
TCONS_00014838	2
TCONS_00014841	2
TCONS_00014843	2
TCONS_00014892	2
TCONS_00014901	2	PTHR13992	NUCLEAR RECEPTOR CO-REPRESSOR RELATED NCOR
TCONS_00014904	2	PTHR12753	AD-003 - RELATED	GO:0006480|GO:0008168
TCONS_00014905	2	PF00069	Protein kinase domain	GO:0004672|GO:0005524|GO:0006468
TCONS_00014906	2	PTHR47026	-
TCONS_00014908	2	PF05250	Uncharacterised protein family (UPF0193)	-
TCONS_00014920	2	PTHR47978:SF35	RAS-RELATED PROTEIN RAB-37
TCONS_00014923	2
TCONS_00014939	2	PTHR14324:SF3	CONDENSIN-2 COMPLEX SUBUNIT H2
TCONS_00014942	2
TCONS_00014947	2
TCONS_00014960	2	PF00781	Diacylglycerol kinase catalytic domain	GO:0016301
TCONS_00014974	2
TCONS_00015004	2
TCONS_00015040	2	PTHR45639	HSC70CB, ISOFORM G-RELATED
TCONS_00015046	2	PF00069	Protein kinase domain	GO:0004672|GO:0005524|GO:0006468
TCONS_00015061	2
TCONS_00015067	2
TCONS_00015077	2	PTHR23244	KELCH REPEAT DOMAIN
TCONS_00015111	2	PTHR18870:SF9	PROTEIN TAG-278-RELATED
TCONS_00015123	2	PF05915	Eukaryotic protein of unknown function (DUF872)	-
TCONS_00015133	2
TCONS_00015197	2	PF00249	Myb-like DNA-binding domain	-
TCONS_00015212	2
TCONS_00015219	2	PF00382	Transcription factor TFIIB repeat	GO:0017025
TCONS_00015220	2	PF04427	Brix domain	GO:0006364|GO:0019843
TCONS_00015226	2	PTHR11440	LECITHIN-CHOLESTEROL ACYLTRANSFERASE-RELATED
TCONS_00015240	2
TCONS_00015250	2	PF13516	Leucine Rich repeat	GO:0005515
TCONS_00015255	2	PTHR44749	SUPPRESSOR OF RPS4-RLD 1	GO:0045892
TCONS_00015285	2
TCONS_00015302	2	PTHR22780:SF4	AP-2 COMPLEX SUBUNIT ALPHA
TCONS_00015309	2	PTHR45672	PROTEIN DISULFIDE-ISOMERASE C17H9.14C-RELATED
TCONS_00015323	2	PTHR23402	PROTEASE FAMILY C15 PYROGLUTAMYL-PEPTIDASE I-RELATED	-
TCONS_00015326	2
TCONS_00015338	2
TCONS_00015349	2	PF13426	PAS domain	-
TCONS_00015353	2
TCONS_00015416	2	PF04468	PSP1 C-terminal conserved region	-
TCONS_00015417	2
TCONS_00015427	2
TCONS_00015471	2
TCONS_00015473	2	PF13774	Regulated-SNARE-like domain	-
TCONS_00015500	2
TCONS_00015546	2	PTHR12124:SF47	EXOSOME COMPONENT 10
TCONS_00015585	2
TCONS_00015587	2
TCONS_00015591	2
TCONS_00015614	2
TCONS_00015621	2
TCONS_00015646	2
TCONS_00015663	2	PF02138	Beige/BEACH domain	-
TCONS_00015683	2	PF07714	Protein tyrosine and serine/threonine kinase	GO:0004672|GO:0006468
TCONS_00015701	2	PF17865	Midasin AAA lid domain	-
TCONS_00015702	2	PTHR22850:SF27	HISTONE-BINDING PROTEIN CAF1-RELATED
TCONS_00015712	2	PF00168	C2 domain	-
TCONS_00015738	2	PF12436	ICP0-binding domain of Ubiquitin-specific protease 7	-
TCONS_00015739	2	PF17777	Insertion domain in 60S ribosomal protein L10P	-
TCONS_00015761	2	PTHR24123	ANKYRIN REPEAT-CONTAINING
TCONS_00015766	2
TCONS_00015803	2
TCONS_00015805	2	PF00069	Protein kinase domain	GO:0004672|GO:0005524|GO:0006468
TCONS_00015811	2
TCONS_00015814	2	PF09755	Uncharacterized conserved protein H4 (DUF2046)	-
TCONS_00015827	2	PTHR10648	SERINE/THREONINE-PROTEIN PHOSPHATASE PP2A 65 KDA REGULATORY SUBUNIT
TCONS_00015843	2	PTHR47026	-
TCONS_00015851	2
TCONS_00015857	2
TCONS_00015865	2	PTHR10648	SERINE/THREONINE-PROTEIN PHOSPHATASE PP2A 65 KDA REGULATORY SUBUNIT
TCONS_00015873	2
TCONS_00015880	2
TCONS_00015905	2
TCONS_00015947	2	PTHR17972	NUCLEOLAR RNA-ASSOCIATED PROTEIN	-
TCONS_00015965	2	PTHR12603:SF0	CCR4-NOT TRANSCRIPTION COMPLEX SUBUNIT 4
TCONS_00015983	2	PF00069	Protein kinase domain	GO:0004672|GO:0005524|GO:0006468
TCONS_00015984	2	PF18199	Dynein heavy chain C-terminal domain	-
TCONS_00016023	2	PTHR45808	RHO GTPASE-ACTIVATING PROTEIN 68F
TCONS_00016043	2	PTHR12616	VACUOLAR PROTEIN SORTING VPS41
TCONS_00016070	2	PF00069	Protein kinase domain	GO:0004672|GO:0005524|GO:0006468
TCONS_00016108	2	PTHR11200:SF185	EG:86E4.5 PROTEIN
TCONS_00016154	2
TCONS_00016158	2
TCONS_00016166	2	PTHR23257	SERINE-THREONINE PROTEIN KINASE
TCONS_00016178	2	PF16016	VAD1 Analog of StAR-related lipid transfer domain	-
TCONS_00016179	2
TCONS_00016203	2	PF12796	Ankyrin repeats (3 copies)	-
TCONS_00016210	2
TCONS_00016218	2	PF13499	EF-hand domain pair	GO:0005509
TCONS_00016225	2	PTHR11390:SF21	DNA TOPOISOMERASE 3-ALPHA
TCONS_00016226	2	PTHR10853:SF0	PROTEIN PELOTA HOMOLOG
TCONS_00016228	2
TCONS_00016230	2
TCONS_00016242	2	PF00069	Protein kinase domain	GO:0004672|GO:0005524|GO:0006468
TCONS_00016257	2	PTHR47981	RAB FAMILY
TCONS_00016259	2
TCONS_00016271	2	PF11422	Initiator binding protein 39 kDa	-
TCONS_00016319	2	PF12166	Piezo non-specific cation channel, R-Ras-binding domain	-
TCONS_00016325	2	PTHR11071	PEPTIDYL-PROLYL CIS-TRANS ISOMERASE
TCONS_00016339	2	PF13188	PAS domain	-
TCONS_00016372	2	PF00211	Adenylate and Guanylate cyclase catalytic domain	GO:0009190|GO:0035556
TCONS_00016419	2	PF05195	Aminopeptidase P, N-terminal domain	GO:0030145|GO:0070006
TCONS_00016428	2	PTHR47026:SF2	-
TCONS_00016430	2
TCONS_00016484	2	PTHR34925	-
TCONS_00016564	2
TCONS_00016575	2	PTHR10828	M-PHASE INDUCER PHOSPHATASE DUAL SPECIFICITY PHOSPHATASE CDC25
TCONS_00016586	2	PTHR11715	GLYCINE CLEAVAGE SYSTEM H PROTEIN	GO:0005960|GO:0019464
TCONS_00016597	2	PF00400	WD domain, G-beta repeat	GO:0005515
TCONS_00016598	2	PF14655	Rab3 GTPase-activating protein regulatory subunit N-terminus	-
TCONS_00016605	2
TCONS_00016649	2	PF00069	Protein kinase domain	GO:0004672|GO:0005524|GO:0006468
TCONS_00016664	2	PTHR24346	MAP/MICROTUBULE AFFINITY-REGULATING KINASE
TCONS_00016705	2	PTHR46759	LEUCINE-RICH REPEAT-CONTAINING PROTEIN 72	-
TCONS_00016707	2	PF01467	Cytidylyltransferase-like	GO:0003824|GO:0009058
TCONS_00016723	2
TCONS_00016728	2
TCONS_00016729	2	PTHR43399	SUBTILISIN-RELATED
TCONS_00016819	2
TCONS_00016827	2	PF00085	Thioredoxin	-
TCONS_00016833	2	PF08597	Translation initiation factor eIF3 subunit	GO:0003743|GO:0005737|GO:0005852
TCONS_00016885	2	PTHR22050	RW1 PROTEIN HOMOLOG	-
TCONS_00016891	2
TCONS_00016900	2	PTHR19879:SF1	CANNONBALL-RELATED
TCONS_00016908	2	PTHR13803:SF4	SECRETORY 24AB, ISOFORM A
TCONS_00016909	2	PF00989	PAS fold	GO:0006355
TCONS_00016927	2	PF00069	Protein kinase domain	GO:0004672|GO:0005524|GO:0006468
TCONS_00016933	2
TCONS_00016938	2
TCONS_00016961	2
TCONS_00016970	2
TCONS_00017032	2
TCONS_00017097	2
TCONS_00017104	2
TCONS_00017125	2	PTHR21575	PROTEIN HID1	-
TCONS_00017132	2
TCONS_00017149	2	PF00071	Ras family	GO:0003924|GO:0005525
TCONS_00017181	2
TCONS_00017183	2	PF00071	Ras family	GO:0003924|GO:0005525
TCONS_00017193	2	PF00004	ATPase family associated with various cellular activities (AAA)	GO:0005524|GO:0016887
TCONS_00017195	2	PF02883	Adaptin C-terminal domain	GO:0006886|GO:0016192
TCONS_00017201	2	PF01217	Clathrin adaptor complex small chain	-
TCONS_00017207	2
TCONS_00017244	2	PF00069	Protein kinase domain	GO:0004672|GO:0005524|GO:0006468
TCONS_00017259	2	PF12796	Ankyrin repeats (3 copies)	-
TCONS_00017260	2
TCONS_00017282	2
TCONS_00017315	2
TCONS_00017319	2	PF01207	Dihydrouridine synthase (Dus)	-
TCONS_00017340	2	PTHR10050	DOLICHYL-PHOSPHATE-MANNOSE--PROTEIN MANNOSYLTRANSFERASE	-
TCONS_00017370	2	PF12999	Glucosidase II beta subunit-like	-
TCONS_00017378	2	PF00069	Protein kinase domain	GO:0004672|GO:0005524|GO:0006468
TCONS_00017408	2	PTHR47026:SF2	-
TCONS_00017425	2	PTHR12596:SF2	EXPORTIN 7
TCONS_00017445	2	PTHR13743	BEIGE/BEACH-RELATED
TCONS_00017466	2
TCONS_00017470	2	PTHR47026	-
TCONS_00017474	2	PF00069	Protein kinase domain	GO:0004672|GO:0005524|GO:0006468
TCONS_00017489	2	PTHR33331	COILED-COIL DOMAIN-CONTAINING PROTEIN 162	-
TCONS_00017507	2	PTHR24115:SF194	KINESIN-LIKE PROTEIN KIF6
TCONS_00017515	2
TCONS_00017546	2
TCONS_00017580	2	PTHR24107:SF21	LEUCINE RICH REPEAT FAMILY PROTEIN
TCONS_00017595	2	PF10557	Cullin protein neddylation domain	-
TCONS_00017597	2	PF00069	Protein kinase domain	GO:0004672|GO:0005524|GO:0006468
TCONS_00017630	2	PF02204	Vacuolar sorting protein 9 (VPS9) domain	-
TCONS_00017648	2	PF00069	Protein kinase domain	GO:0004672|GO:0005524|GO:0006468
TCONS_00017675	2
TCONS_00017706	2
TCONS_00017717	2	PTHR33146:SF10	ENDONUCLEASE 4
TCONS_00017753	2
TCONS_00017767	2	PF01090	Ribosomal protein S19e	GO:0003735|GO:0005840|GO:0006412
TCONS_00017783	2
TCONS_00017790	2
TCONS_00017805	2	PTHR15288:SF20	-
TCONS_00017837	2	PF00069	Protein kinase domain	GO:0004672|GO:0005524|GO:0006468
TCONS_00017867	2
TCONS_00017907	2	PTHR13902:SF12	WNK KINASE, ISOFORM M
TCONS_00017945	2	PTHR48194	FINGER PROTEIN, PUTATIVE-RELATED
TCONS_00017948	2
TCONS_00017954	2
TCONS_00017955	2
TCONS_00017999	2
TCONS_00018035	2	PTHR11655:SF16	60S RIBOSOMAL PROTEIN L9-RELATED
TCONS_00018063	2
TCONS_00018077	2	PF06148	COG (conserved oligomeric Golgi) complex component, COG2	-
TCONS_00018136	2	PTHR47977	LD21953P-RELATED
TCONS_00018138	2	PTHR45670:SF1	E3 UBIQUITIN-PROTEIN LIGASE TRIP12
TCONS_00018144	2	PTHR14155	RING FINGER DOMAIN-CONTAINING
TCONS_00018170	2
TCONS_00018172	2	PF00071	Ras family	GO:0003924|GO:0005525
TCONS_00018173	2	PF10058	Predicted integral membrane zinc-ribbon metal-binding protein	-
TCONS_00018174	2	PF00132	Bacterial transferase hexapeptide (six repeats)	-
TCONS_00018190	2
TCONS_00018219	2	PTHR11668	SERINE/THREONINE PROTEIN PHOSPHATASE
TCONS_00018232	2	PF00957	Synaptobrevin	GO:0016021|GO:0016192
TCONS_00018236	2	PF12796	Ankyrin repeats (3 copies)	-
TCONS_00018272	2
TCONS_00018303	2
TCONS_00018310	2	PF01603	Protein phosphatase 2A regulatory B subunit (B56 family)	GO:0000159|GO:0007165|GO:0019888
TCONS_00018318	2
TCONS_00018358	2	PTHR34491	A-TYPE INCLUSION PROTEIN, PUTATIVE-RELATED
TCONS_00018395	2
TCONS_00018420	2	PTHR21229:SF65	-
TCONS_00018426	2
TCONS_00018443	2	PTHR11753:SF6	AP-2 COMPLEX SUBUNIT SIGMA	GO:0016192|GO:0030122|GO:0035615|GO:0072583
TCONS_00018455	2	PTHR20991	PARATHYROID HORMONE-RESPONSIVE B1 GENE	GO:0034464
TCONS_00018463	2
TCONS_00018473	2	PTHR43142	CARBOXYLIC ESTER HYDROLASE
TCONS_00018480	2	PTHR47961	DNA POLYMERASE THETA, PUTATIVE (AFU_ORTHOLOGUE AFUAG05260)-RELATED
TCONS_00018501	2
TCONS_00018502	2	PTHR23063	PHOSPHOLIPID ACYLTRANSFERASE
TCONS_00018503	2	PTHR23063:SF1	LYSOPHOSPHATIDYLCHOLINE ACYLTRANSFERASE 1
TCONS_00018514	2
TCONS_00018515	2
TCONS_00018520	2	PF08393	Dynein heavy chain, N-terminal region 2	-
TCONS_00018522	2
TCONS_00018524	2	PF02586	SOS response associated peptidase (SRAP)	GO:0003697|GO:0006974|GO:0018142
TCONS_00018529	2	PTHR24348	SERINE/THREONINE-PROTEIN KINASE UNC-51-RELATED
TCONS_00018540	2	PTHR13902	SERINE/THREONINE-PROTEIN KINASE WNK WITH NO LYSINE -RELATED
TCONS_00018580	2	PTHR19877:SF1	EUKARYOTIC TRANSLATION INITIATION FACTOR 3 SUBUNIT I
TCONS_00018598	2	PF00085	Thioredoxin	-
TCONS_00018636	2	PF00012	Hsp70 protein	GO:0005524|GO:0016887
TCONS_00018660	2
TCONS_00018674	2	PTHR43628:SF9	SEL1-REPEAT-CONTAINING PROTEIN YBEQ
TCONS_00018708	2	PTHR18870:SF9	PROTEIN TAG-278-RELATED
TCONS_00018807	2	PTHR13832	PROTEIN PHOSPHATASE 2C	GO:0004722|GO:0006470
TCONS_00018818	2	PTHR24056:SF107	CYCLIN-DEPENDENT KINASE 10
TCONS_00018821	2	PTHR23257	SERINE-THREONINE PROTEIN KINASE
TCONS_00018833	2	PF00069	Protein kinase domain	GO:0004672|GO:0005524|GO:0006468
TCONS_00018850	2	PTHR31921	PROTEIN DPCD	-
TCONS_00018858	2
TCONS_00018861	2	PTHR15730	EXPERIMENTAL AUTOIMMUNE PROSTATITIS ANTIGEN 2-RELATED
TCONS_00018867	2	PTHR30352:SF23	FLAVODOXIN FAMILY PROTEIN
TCONS_00018873	2
TCONS_00018874	2
TCONS_00018878	2	PTHR47026	-
TCONS_00018941	2	PTHR18849:SF0	CILIA- AND FLAGELLA-ASSOCIATED PROTEIN 410-RELATED
TCONS_00018946	2	PTHR22710	X-RAY RADIATION RESISTANCE ASSOCIATED PROTEIN 1 XRRA1	GO:0010165
TCONS_00018985	2
TCONS_00018992	2	PTHR47977	LD21953P-RELATED
TCONS_00019033	2	PTHR24221:SF521	-
TCONS_00019085	2
TCONS_00019107	2	PF00069	Protein kinase domain	GO:0004672|GO:0005524|GO:0006468
TCONS_00019148	2	PF00069	Protein kinase domain	GO:0004672|GO:0005524|GO:0006468
TCONS_00019165	2	PTHR34491	A-TYPE INCLUSION PROTEIN, PUTATIVE-RELATED
TCONS_00019166	2	PF04577	Protein of unknown function (DUF563)	GO:0016757
TCONS_00019171	2
TCONS_00019181	2
TCONS_00019187	2	PF13419	Haloacid dehalogenase-like hydrolase	-
TCONS_00019188	2
TCONS_00019202	2	PTHR24343	SERINE/THREONINE KINASE
TCONS_00019205	2	PTHR12630:SF1	GLUCOSIDASE 2 SUBUNIT BETA	GO:0006491
TCONS_00019236	2
TCONS_00019239	2	PTHR43878	BETA-LACTAMASE RELATED PROTEIN
TCONS_00019249	2	PF00069	Protein kinase domain	GO:0004672|GO:0005524|GO:0006468
TCONS_00019276	2
TCONS_00019293	2	PTHR20882	CYTOPLASMIC TRNA 2-THIOLATION PROTEIN 2	GO:0000049|GO:0002098|GO:0034227
TCONS_00019323	2	PF00069	Protein kinase domain	GO:0004672|GO:0005524|GO:0006468
TCONS_00019335	2	PTHR45614:SF25	MYB PROTEIN
TCONS_00019346	2	PTHR33477	P-LOOP NTPASE DOMAIN-CONTAINING PROTEIN LPA1 HOMOLOG 1
TCONS_00019353	2	PF03114	BAR domain	GO:0005515|GO:0005737
TCONS_00019360	2	PTHR12786	SPLICING FACTOR SF3A-RELATED
TCONS_00019393	2	PTHR24356:SF362	SERINE/THREONINE-PROTEIN KINASE WARTS
TCONS_00019402	2	PTHR10527	IMPORTIN BETA	GO:0006606
TCONS_00019407	2	PTHR38019:SF1	KDA ANTIGEN P200, PUTATIVE-RELATED
TCONS_00019409	2
TCONS_00019419	2	PTHR12848	REGULATORY-ASSOCIATED PROTEIN OF MTOR	GO:0031929|GO:0031931
TCONS_00019439	2	PTHR24055:SF194	SERINE/THREONINE-PROTEIN KINASE MAK
TCONS_00019463	2	PTHR11679:SF1	VACUOLAR PROTEIN SORTING-ASSOCIATED PROTEIN 33A	GO:0016192
TCONS_00019466	2	PF12146	Serine aminopeptidase, S33	-
TCONS_00019503	2	PF13041	PPR repeat family	-
TCONS_00019511	2
TCONS_00019519	2
TCONS_00019534	2	PTHR11679:SF1	VACUOLAR PROTEIN SORTING-ASSOCIATED PROTEIN 33A	GO:0016192
TCONS_00019541	2	PF00069	Protein kinase domain	GO:0004672|GO:0005524|GO:0006468
TCONS_00019554	2	PF00443	Ubiquitin carboxyl-terminal hydrolase	GO:0004843|GO:0016579
TCONS_00019565	2	PTHR45703:SF1	DNAH12 ISOFORM 2
TCONS_00019575	2
TCONS_00019590	2	PF00071	Ras family	GO:0003924|GO:0005525
TCONS_00019607	2	PTHR24180	CYCLIN-DEPENDENT KINASE INHIBITOR 2C-RELATED
TCONS_00019621	2	PTHR48104:SF30	METACASPASE-1
TCONS_00019628	2	PF00233	3'5'-cyclic nucleotide phosphodiesterase	GO:0004114|GO:0007165
TCONS_00019636	2	PTHR19878	AUTOPHAGY PROTEIN 16-LIKE
TCONS_00019644	2
TCONS_00019652	2
TCONS_00019668	2	PF05158	RNA polymerase Rpc34 subunit	GO:0005666|GO:0006383
TCONS_00019680	2	PTHR16222	ADP-RIBOSYLGLYCOHYDROLASE
TCONS_00019683	2
TCONS_00019693	2
TCONS_00019700	2	PTHR24056:SF46	CYCLIN-DEPENDENT-LIKE KINASE 5
TCONS_00019702	2
TCONS_00019761	2	PTHR24343:SF341	PROTEIN KINASE, PUTATIVE-RELATED
TCONS_00019794	2	PF12895	Anaphase-promoting complex, cyclosome, subunit 3
TCONS_00019804	2	PF00005	ABC transporter	GO:0005524
TCONS_00019854	2
TCONS_00019878	2	PF13426	PAS domain	-
TCONS_00019886	2	PF00792	Phosphoinositide 3-kinase C2	-
TCONS_00019899	2	PTHR34993	-
TCONS_00019952	2	PTHR11909	CASEIN KINASE-RELATED
TCONS_00019962	2	PF18784	CRM1 / Exportin repeat 2	-
TCONS_00019967	2
TCONS_00020011	2	PF02535	ZIP Zinc transporter	GO:0016020|GO:0030001|GO:0046873|GO:0055085
TCONS_00020030	2	PF13639	Ring finger domain	-
TCONS_00020032	2	PF10416	Transcription-initiator DNA-binding domain IBD	-
TCONS_00020036	2	PTHR11139:SF9	SERINE/THREONINE-PROTEIN KINASE MTOR	GO:0004674
TCONS_00020061	2
TCONS_00020171	2
TCONS_00020203	2
TCONS_00020206	2	PTHR46454	DYNEIN AXONEMAL HEAVY CHAIN 7-RELATED
TCONS_00020212	2	PTHR34524	CALCYPHOSIN
TCONS_00020219	2	PTHR45982	-
TCONS_00020273	2	PF04424	MINDY deubiquitinase	GO:0004843|GO:1990380
TCONS_00020304	2	PTHR23316:SF0	IMPORTIN SUBUNIT ALPHA
TCONS_00020315	2	PF00069	Protein kinase domain	GO:0004672|GO:0005524|GO:0006468
TCONS_00020385	2
TCONS_00020389	2	PF00069	Protein kinase domain	GO:0004672|GO:0005524|GO:0006468
TCONS_00020441	2
TCONS_00020486	2	PF00069	Protein kinase domain	GO:0004672|GO:0005524|GO:0006468
TCONS_00020493	2
TCONS_00020500	2
TCONS_00020537	2
TCONS_00020577	2	PTHR23354	NUCLEOLAR PROTEIN 7/ESTROGEN RECEPTOR COACTIVATOR-RELATED
TCONS_00020578	2
TCONS_00020627	2	PTHR10653:SF0	F-ACTIN-CAPPING PROTEIN SUBUNIT ALPHA
TCONS_00020666	2	PF07571	TAF6 C-terminal HEAT repeat domain	GO:0006367
TCONS_00020703	2	PTHR10663	GUANYL-NUCLEOTIDE EXCHANGE FACTOR
TCONS_00020716	2	PTHR45655:SF13	GUANYLATE CYCLASE SOLUBLE SUBUNIT BETA-2
TCONS_00020718	2	PTHR23333:SF20	GH01724P
TCONS_00020747	2	PTHR32170	PROTEASOME ACTIVATOR COMPLEX SUBUNIT 4	GO:0016504|GO:0070577|GO:0070628
TCONS_00020756	2	PTHR13376	UNCHARACTERIZED	GO:0042073
TCONS_00020786	2
TCONS_00020793	2
TCONS_00020824	2
TCONS_00020829	2	PTHR10676:SF382	DYNEIN HEAVY CHAIN FAMILY PROTEIN
TCONS_00020838	2	PF08700	Vps51/Vps67
TCONS_00020844	2	PF10363	Required for nuclear transport of RNA pol II C-terminus 1	-
TCONS_00020855	2	PTHR10828	M-PHASE INDUCER PHOSPHATASE DUAL SPECIFICITY PHOSPHATASE CDC25
TCONS_00020859	2
TCONS_00020864	2	PTHR10926:SF0	FI04422P
TCONS_00020865	2	PTHR47026:SF2	-
TCONS_00020891	2	PF12348	CLASP N terminal	-
TCONS_00020896	2
TCONS_00020913	2
TCONS_00020948	2
TCONS_00020957	2
TCONS_00021049	2	PF07738	Sad1 / UNC-like C-terminal	-
TCONS_00021050	2
TCONS_00021059	2
TCONS_00021061	2	PF00069	Protein kinase domain	GO:0004672|GO:0005524|GO:0006468
TCONS_00021066	2	PTHR11472:SF47	FANCONI ANEMIA GROUP J PROTEIN
TCONS_00021094	2
TCONS_00021117	2	PF00752	XPG N-terminal domain	GO:0004518
TCONS_00021118	2
TCONS_00021123	2	PTHR23257	SERINE-THREONINE PROTEIN KINASE
TCONS_00021130	2	PF00149	Calcineurin-like phosphoesterase	GO:0016787
TCONS_00021133	2
TCONS_00021146	2	PTHR24054:SF43	SERINE/THREONINE-PROTEIN KINASE DDB_G0286481-RELATED
TCONS_00021166	2	PTHR24054	CASEIN KINASE II SUBUNIT ALPHA
TCONS_00021196	2	PF00939	Sodium:sulfate symporter transmembrane region	GO:0016020|GO:0022857|GO:0055085
TCONS_00021197	2	PF13499	EF-hand domain pair	GO:0005509
TCONS_00021219	2
TCONS_00021230	2	PF03941	Inner centromere protein, ARK binding region	-
TCONS_00021233	2
TCONS_00021264	2	PTHR23050	CALCIUM BINDING PROTEIN
TCONS_00021269	2
TCONS_00021300	2	PTHR10352	EUKARYOTIC TRANSLATION INITIATION FACTOR 3 SUBUNIT G
TCONS_00021319	2	PTHR24112	LEUCINE-RICH REPEAT, ISOFORM F-RELATED
TCONS_00021343	2	PTHR23257:SF867	RGS DOMAIN-CONTAINING SERINE/THREONINE-PROTEIN KINASE A
TCONS_00021436	2
TCONS_00021440	2
TCONS_00021445	2
TCONS_00021450	2	PF00076	RNA recognition motif. (a.k.a. RRM, RBD, or RNP domain)	GO:0003676
TCONS_00021465	2	PF13185	GAF domain	GO:0005515
TCONS_00021472	2	PF00651	BTB/POZ domain	GO:0005515
TCONS_00021475	2	PF07714	Protein tyrosine and serine/threonine kinase	GO:0004672|GO:0006468
TCONS_00021497	2	PF07004	Sperm-tail PG-rich repeat	-
TCONS_00021498	2
TCONS_00021515	2	PTHR15952	EXPORTIN-T/LOS1	GO:0000049|GO:0006409|GO:0031267|GO:0071528
TCONS_00021607	2	PF03637	Mob1/phocein family	-
TCONS_00021639	2	PTHR12848	REGULATORY-ASSOCIATED PROTEIN OF MTOR	GO:0031929|GO:0031931
TCONS_00021650	2	PTHR38019	KDA ANTIGEN P200, PUTATIVE-RELATED
TCONS_00021673	2	PF00149	Calcineurin-like phosphoesterase	GO:0016787
TCONS_00021700	2
TCONS_00021729	2
TCONS_00021751	2
TCONS_00021766	2
TCONS_00021772	2
TCONS_00021782	2	PTHR19855	WD40 REPEAT PROTEIN 12, 37
TCONS_00021790	2	PTHR45532	WD REPEAT-CONTAINING PROTEIN 97
TCONS_00021801	2	PTHR10619	F-ACTIN-CAPPING PROTEIN SUBUNIT BETA	GO:0008290|GO:0051016
TCONS_00021805	2
TCONS_00021813	2
TCONS_00021818	2	PF13855	Leucine rich repeat	GO:0005515
TCONS_00021819	2	PTHR24343:SF341	PROTEIN KINASE, PUTATIVE-RELATED
TCONS_00021822	2	PF00621	RhoGEF domain	GO:0005085
TCONS_00021841	2	PTHR43047	TWO-COMPONENT HISTIDINE PROTEIN KINASE
TCONS_00021868	2	PF01269	Fibrillarin	GO:0003723|GO:0006364|GO:0008168
TCONS_00021942	2
TCONS_00021944	2
TCONS_00021950	2
TCONS_00021994	2	PTHR11668	SERINE/THREONINE PROTEIN PHOSPHATASE
TCONS_00021999	2	PF00621	RhoGEF domain	GO:0005085
TCONS_00022064	2
TCONS_00022091	2	PF00621	RhoGEF domain	GO:0005085
TCONS_00022092	2
TCONS_00022093	2	PTHR21230	VESICLE TRANSPORT V-SNARE PROTEIN VTI1-RELATED
TCONS_00022112	2	PTHR10984	ENDOPLASMIC RETICULUM-GOLGI INTERMEDIATE COMPARTMENT PROTEIN
TCONS_00022128	2	PF13920	Zinc finger, C3HC4 type (RING finger)
TCONS_00022144	2	PTHR43289:SF6	SERINE/THREONINE-PROTEIN KINASE NEKL-3
TCONS_00022148	2	PF00149	Calcineurin-like phosphoesterase	GO:0016787
TCONS_00022191	2	PF00069	Protein kinase domain	GO:0004672|GO:0005524|GO:0006468
TCONS_00022197	2	PTHR12570	UNCHARACTERIZED	GO:0015095|GO:0015693|GO:0016021
TCONS_00022213	2	PTHR11679	VESICLE PROTEIN SORTING-ASSOCIATED	GO:0016192
TCONS_00022244	2	PTHR22629	ARP2/3 COMPLEX 20 KD SUBUNIT	GO:0005885|GO:0015629|GO:0030041|GO:0034314
TCONS_00022253	2	PTHR12210:SF152	NLI INTERACTING FACTOR-LIKE PHOSPHATASE FAMILY PROTEIN
TCONS_00022257	2	PTHR11124:SF12	VACUOLAR PROTEIN SORTING-ASSOCIATED PROTEIN 29	GO:0030904|GO:0042147
TCONS_00022285	2
TCONS_00022293	2	PTHR11226:SF0	UDP-GLUCOSE:GLYCOPROTEIN GLUCOSYLTRANSFERASE
TCONS_00022300	2	PTHR24343	SERINE/THREONINE KINASE
TCONS_00022336	2	PTHR13132:SF29	ALPHA-(1,6)-FUCOSYLTRANSFERASE
TCONS_00022398	2	PF00431	CUB domain	-
TCONS_00022419	2	PF03914	CBF/Mak21 family	-
TCONS_00022423	2	PTHR45627:SF12	ADENYLATE CYCLASE TYPE 1
TCONS_00022428	2
TCONS_00022447	2	PTHR11774:SF6	PROTEIN FARNESYLTRANSFERASE SUBUNIT BETA	GO:0005965|GO:0018343
TCONS_00022451	2	PF06565	DUF1126 PH-like domain	-
TCONS_00022458	2	PF13499	EF-hand domain pair	GO:0005509
TCONS_00022469	2	PTHR12295:SF30	PROTEIN FURRY
TCONS_00022481	2	PF12146	Serine aminopeptidase, S33	-
TCONS_00022488	2	PTHR18934	ATP-DEPENDENT RNA HELICASE
TCONS_00022494	2	PF00005	ABC transporter	GO:0005524
TCONS_00022495	2	PTHR23159:SF31	CILIARY ROOTLET COILED-COIL, ROOTLETIN FAMILY MEMBER 2-RELATED
TCONS_00022520	2	PTHR12815:SF18	SORTING AND ASSEMBLY MACHINERY COMPONENT 50 HOMOLOG
TCONS_00022562	2
TCONS_00022580	2
TCONS_00022587	2	PTHR23113	GUANINE NUCLEOTIDE EXCHANGE FACTOR	GO:0005085|GO:0007264
TCONS_00022588	2
TCONS_00022601	2	PTHR19918	CELL DIVISION CYCLE 20 CDC20 FIZZY -RELATED	GO:0010997|GO:0097027|GO:1904668
TCONS_00022617	2	PTHR12109:SF3	RING FINGER PROTEIN 141
TCONS_00022619	2	PTHR22883	ZINC FINGER DHHC DOMAIN CONTAINING PROTEIN
TCONS_00022624	2	PTHR43549	MULTIDRUG RESISTANCE PROTEIN YPNP-RELATED
TCONS_00022680	2
TCONS_00022724	2
TCONS_00022731	2	PTHR10769	40S RIBOSOMAL PROTEIN S28	GO:0003735|GO:0005840|GO:0006412
TCONS_00022744	2	PTHR10527:SF1	IMPORTIN SUBUNIT BETA-1
TCONS_00022754	2	PTHR24107:SF21	LEUCINE RICH REPEAT FAMILY PROTEIN
TCONS_00022766	2	PF12706	Beta-lactamase superfamily domain	-
TCONS_00022789	2	PTHR24055:SF194	SERINE/THREONINE-PROTEIN KINASE MAK
TCONS_00022817	2	PF04670	Gtr1/RagA G protein conserved region	GO:0005525
TCONS_00022827	2	PTHR24343:SF341	PROTEIN KINASE, PUTATIVE-RELATED
TCONS_00022837	2	PTHR16266:SF17	BRWD3
TCONS_00022848	2
TCONS_00022868	2
TCONS_00022946	2	PF12894	Anaphase-promoting complex subunit 4 WD40 domain	-
TCONS_00022988	2	PF00069	Protein kinase domain	GO:0004672|GO:0005524|GO:0006468
TCONS_00022991	2	PF04615	Utp14 protein
TCONS_00022996	2	PTHR21683	UNCHARACTERIZED
TCONS_00023002	2	PTHR47979	DRAB11-RELATED
TCONS_00023033	2	PF13639	Ring finger domain	-
TCONS_00023057	2	PTHR34925	-
TCONS_00023070	2	PF00149	Calcineurin-like phosphoesterase	GO:0016787
TCONS_00023123	2	PTHR23317	DEDICATOR OF CYTOKINESIS DOCK	GO:0005085|GO:0007264
TCONS_00023142	2
TCONS_00023148	2	PF00211	Adenylate and Guanylate cyclase catalytic domain	GO:0009190|GO:0035556
TCONS_00023167	2
TCONS_00023174	2	PF01558	Pyruvate ferredoxin/flavodoxin oxidoreductase	GO:0016903
TCONS_00023189	2	PF14652	Domain of unknown function (DUF4457)	-
TCONS_00023221	2	PTHR39867	-
TCONS_00023233	2	PF01603	Protein phosphatase 2A regulatory B subunit (B56 family)	GO:0000159|GO:0007165|GO:0019888
TCONS_00023236	2	PTHR24212	ZYXIN/TRIP6
TCONS_00023308	2
TCONS_00023372	2	PTHR14593	WD REPEAT-CONTAINING PROTEIN 11	-
TCONS_00023385	2
TCONS_00023386	2
TCONS_00023403	2	PF00069	Protein kinase domain	GO:0004672|GO:0005524|GO:0006468
TCONS_00023415	2
TCONS_00023450	2
TCONS_00023487	2	PF01479	S4 domain	GO:0003723
TCONS_00023488	2	PF00211	Adenylate and Guanylate cyclase catalytic domain	GO:0009190|GO:0035556
TCONS_00023491	2	PF12796	Ankyrin repeats (3 copies)	-
TCONS_00023500	2	PTHR11668	SERINE/THREONINE PROTEIN PHOSPHATASE
TCONS_00023508	2
TCONS_00023538	2	PF13229	Right handed beta helix region	-
TCONS_00023547	2	PF13229	Right handed beta helix region	-
TCONS_00023571	2
TCONS_00023635	2	PF00069	Protein kinase domain	GO:0004672|GO:0005524|GO:0006468
TCONS_00023655	2
TCONS_00023676	2
TCONS_00023684	2	PF13639	Ring finger domain	-
TCONS_00023686	2	PTHR22957:SF27	TBC1 DOMAIN FAMILY MEMBER 13
TCONS_00023710	2
TCONS_00023721	2	PF00533	BRCA1 C Terminus (BRCT) domain	-
TCONS_00023728	2	PF00168	C2 domain	-
TCONS_00023742	2	PF00168	C2 domain	-
TCONS_00023752	2
TCONS_00023758	2
TCONS_00023761	2	PTHR45614:SF51	MYB-LIKE DNA-BINDING PROTEIN BAS1
TCONS_00023776	2	PF00249	Myb-like DNA-binding domain	-
TCONS_00023785	2	PF01694	Rhomboid family	GO:0004252|GO:0016021
TCONS_00023794	2	PF00149	Calcineurin-like phosphoesterase	GO:0016787
TCONS_00023805	2	PTHR24343:SF341	PROTEIN KINASE, PUTATIVE-RELATED
TCONS_00023819	2	PTHR24182	ANKYRIN REPEAT AND SOCS BOX CONTAINING 4
TCONS_00023857	2	PTHR13196:SF14	RECEPTOR MEDIATED ENDOCYTOSIS
TCONS_00023870	2	PF04193	PQ loop repeat	-
TCONS_00023872	2	PTHR47026	-
[truncated: 24,928 more rows]
