# Supplementary material for: In-depth comparative analysis of Tritrichomonas foetus transcriptomics reveals novel genes linked with adaptation to feline host
Source: Sci Rep. 2022 Jun 16;12:10057. doi: 10.1038/s41598-022-14310-x (PMC9203502; doi:10.1038/s41598-022-14310-x)
Supplement: Supplementary file 4 — Supplementary Information 4. [file 41598_2022_14310_MOESM4_ESM.xls]

## Sheet: Proteases
Transcript ID	Description	PIG30/1	G10/1	BP-4	BP~PIG	fc	Merops
TCONS_00001612	alpha-aspartyl dipeptidase (PepE)	18.6399	36.4478	23.3294	20.9846	0.796497	MER0001335
TCONS_00003808	ubiquitin-specific peptidase 34	15.6999	4.54478	10.6761	13.188	-1.53694	MER0014780,MER0004015,MER0185433,MER0491622,MER0031263
TCONS_00004224	USP34 peptidase	8.34995	6.31717	1.74431	5.04713	0.323815	MER0004015,MER0014780,MER0185433,MER0031263,MER0005706
TCONS_00018453	cathepsin	14.9649	1	24.818	19.8914	-4.31408	MER0012032,MER0004437,MER0000683,MER0052377,MER0005561,MER0028817,MER0012024,MER0003659,MER0000660,MER0031639
TCONS_00021022	KP-43 peptidase	17.9049	54.1717	21.8408	19.8728	1.44674	MER0016991,MER0016507,MER0003536,MER0016688,MER0026564
TCONS_00023254	cathepsin	12.0249	27.5859	12.909	12.467	1.14582	MER0000628,MER0028817,MER0002331,MER0118868,MER0001693
TCONS_00024623	carboxypeptidase	272.213	569.937	184.845	228.529	1.31843	MER0033179,MER0034713,MER0034711,MER0038680,MER0033178

## Sheet: EC annotation
Transcript Id	GO IDs	GO Names	Enzyme Codes
TCONS_00005058	F:GO:0003924; F:GO:0005525	F:GTPase activity; F:GTP binding	EC:3.6.1
TCONS_00000515	F:GO:0003676	F:nucleic acid binding
TCONS_00000517	F:GO:0003676	F:nucleic acid binding
TCONS_00002577	P:GO:0007165	P:signal transduction
TCONS_00004696	F:GO:0003779	F:actin binding
TCONS_00003636	F:GO:0005085	F:guanyl-nucleotide exchange factor activity
TCONS_00001895	F:GO:0019887; C:GO:0005956	F:protein kinase regulator activity; C:protein kinase CK2 complex
TCONS_00001781	P:GO:0006412; F:GO:0003735; C:GO:0005840	P:translation; F:structural constituent of ribosome; C:ribosome
TCONS_00001332	P:GO:0046488; F:GO:0016307	P:phosphatidylinositol metabolic process; F:phosphatidylinositol phosphate kinase activity	EC:2.7.1
TCONS_00001865	F:GO:0005515	F:protein binding
TCONS_00001895	F:GO:0019887; C:GO:0005956	F:protein kinase regulator activity; C:protein kinase CK2 complex
TCONS_00004224	P:GO:0016579; F:GO:0004843	P:protein deubiquitination; F:thiol-dependent deubiquitinase	EC:3.4.19.12
TCONS_00001612	P:GO:0006508; F:GO:0008236	P:proteolysis; F:serine-type peptidase activity	EC:3.4
TCONS_00004077	P:GO:0006468; F:GO:0004672; F:GO:0005524	P:protein phosphorylation; F:protein kinase activity; F:ATP binding	EC:2.7.1
TCONS_00010285	P:GO:0006486; F:GO:0016757	P:protein glycosylation; F:glycosyltransferase activity	EC:2.4
TCONS_00003350	F:GO:0005509	F:calcium ion binding
TCONS_00000595	F:GO:0008270	F:zinc ion binding
TCONS_00004152	P:GO:0006468; F:GO:0004672	P:protein phosphorylation; F:protein kinase activity	EC:2.7.1
TCONS_00006884	F:GO:0016491	F:oxidoreductase activity	EC:1
TCONS_00003947	F:GO:0016787	F:hydrolase activity	EC:3
TCONS_00008426	F:GO:0004571; F:GO:0005509; C:GO:0016020	F:mannosyl-oligosaccharide 1,2-alpha-mannosidase activity; F:calcium ion binding; C:membrane	EC:3.2.1.113; EC:3.2.1.24
TCONS_00013229	F:GO:0003924; F:GO:0005525	F:GTPase activity; F:GTP binding	EC:3.6.1
TCONS_00013230	F:GO:0003924; F:GO:0005525	F:GTPase activity; F:GTP binding	EC:3.6.1
TCONS_00000757	F:GO:0005515	F:protein binding
TCONS_00011935	P:GO:0006486; F:GO:0008417; C:GO:0016020	P:protein glycosylation; F:fucosyltransferase activity; C:membrane	EC:2.4.1
TCONS_00002750	P:GO:0000398; C:GO:0046540	P:mRNA splicing, via spliceosome; C:U4/U6 x U5 tri-snRNP complex
TCONS_00011937	P:GO:0006486; F:GO:0008417; C:GO:0016020	P:protein glycosylation; F:fucosyltransferase activity; C:membrane	EC:2.4.1
TCONS_00000757	F:GO:0005515	F:protein binding
TCONS_00002868	P:GO:0031116; F:GO:0003924; F:GO:0005525	P:positive regulation of microtubule polymerization; F:GTPase activity; F:GTP binding	EC:3.6.1
TCONS_00012073	F:GO:0005515	F:protein binding
TCONS_00003808	P:GO:0016579; F:GO:0004843	P:protein deubiquitination; F:thiol-dependent deubiquitinase	EC:3.4.19.12
TCONS_00002086	P:GO:0006412; F:GO:0003735; C:GO:0005840	P:translation; F:structural constituent of ribosome; C:ribosome
TCONS_00007165	P:GO:0006468; F:GO:0004672; F:GO:0005524	P:protein phosphorylation; F:protein kinase activity; F:ATP binding	EC:2.7.1
TCONS_00006462	P:GO:0031116; F:GO:0003924; F:GO:0005525	P:positive regulation of microtubule polymerization; F:GTPase activity; F:GTP binding	EC:3.6.1
TCONS_00003582	C:GO:0005634	C:nucleus
TCONS_00001333	P:GO:0006468; F:GO:0004672; F:GO:0005524	P:protein phosphorylation; F:protein kinase activity; F:ATP binding	EC:2.7.1
TCONS_00011936	P:GO:0006486; F:GO:0008417; C:GO:0016020	P:protein glycosylation; F:fucosyltransferase activity; C:membrane	EC:2.4.1
TCONS_00000518	F:GO:0003676	F:nucleic acid binding
TCONS_00006429	P:GO:0045292; P:GO:0051028; F:GO:0000339; C:GO:0005846	P:mRNA cis splicing, via spliceosome; P:mRNA transport; F:RNA cap binding; C:nuclear cap binding complex
TCONS_00013111	P:GO:0000272; F:GO:0016161	P:polysaccharide catabolic process; F:beta-amylase activity	EC:3.2.1.2
TCONS_00004153	F:GO:0005524; F:GO:0016887	F:ATP binding; F:ATP hydrolysis activity	EC:3.6.1
TCONS_00013229	F:GO:0003924; F:GO:0005525	F:GTPase activity; F:GTP binding	EC:3.6.1
TCONS_00008037	P:GO:0006656; F:GO:0008757	P:phosphatidylcholine biosynthetic process; F:S-adenosylmethionine-dependent methyltransferase activity	EC:2.1.1
TCONS_00001380	P:GO:0006412; F:GO:0003735; C:GO:0005840	P:translation; F:structural constituent of ribosome; C:ribosome
TCONS_00009052	P:GO:0006468; F:GO:0004672; F:GO:0005524	P:protein phosphorylation; F:protein kinase activity; F:ATP binding	EC:2.7.1
TCONS_00004860	F:GO:0005515	F:protein binding
TCONS_00011719	P:GO:0007165; F:GO:0019888; C:GO:0000159	P:signal transduction; F:protein phosphatase regulator activity; C:protein phosphatase type 2A complex
TCONS_00009114	P:GO:0007165; F:GO:0019888; C:GO:0000159	P:signal transduction; F:protein phosphatase regulator activity; C:protein phosphatase type 2A complex
TCONS_00005526	F:GO:0003924; F:GO:0005525	F:GTPase activity; F:GTP binding	EC:3.6.1
TCONS_00000516	F:GO:0003676	F:nucleic acid binding
TCONS_00004136	F:GO:0005096	F:GTPase activator activity
TCONS_00020710	P:GO:0006468; F:GO:0004672; F:GO:0005524	P:protein phosphorylation; F:protein kinase activity; F:ATP binding	EC:2.7.1
TCONS_00020479	P:GO:0009190; P:GO:0035556	P:cyclic nucleotide biosynthetic process; P:intracellular signal transduction
TCONS_00028623	F:GO:0003924; F:GO:0005525	F:GTPase activity; F:GTP binding	EC:3.6.1
TCONS_00025834	F:GO:0003676; F:GO:0008270	F:nucleic acid binding; F:zinc ion binding
TCONS_00018243	P:GO:0006260; F:GO:0003677; C:GO:0005634	P:DNA replication; F:DNA binding; C:nucleus
TCONS_00017299	F:GO:0005515	F:protein binding
TCONS_00025127	P:GO:0006468; F:GO:0004672; F:GO:0005524	P:protein phosphorylation; F:protein kinase activity; F:ATP binding	EC:2.7.1
TCONS_00013692	F:GO:0005515	F:protein binding
TCONS_00022808	F:GO:0005509	F:calcium ion binding
TCONS_00028205	P:GO:0006333; C:GO:0005634	P:chromatin assembly or disassembly; C:nucleus
TCONS_00023254	P:GO:0006508; F:GO:0008234	P:proteolysis; F:cysteine-type peptidase activity	EC:3.4
TCONS_00029315	F:GO:0008080	F:N-acetyltransferase activity	EC:2.3.1
TCONS_00027195	P:GO:0006468; F:GO:0004672; F:GO:0005524	P:protein phosphorylation; F:protein kinase activity; F:ATP binding	EC:2.7.1
TCONS_00024623	P:GO:0006508; F:GO:0004181; F:GO:0008270	P:proteolysis; F:metallocarboxypeptidase activity; F:zinc ion binding	EC:3.4.17
TCONS_00017299	F:GO:0005515	F:protein binding
TCONS_00023085	P:GO:0006886; P:GO:0016192; C:GO:0030117	P:intracellular protein transport; P:vesicle-mediated transport; C:membrane coat
TCONS_00028105	F:GO:0005515	F:protein binding
TCONS_00016140	P:GO:0055085; F:GO:0022857	P:transmembrane transport; F:transmembrane transporter activity	EC:7
TCONS_00026217	P:GO:0006468; F:GO:0004672; F:GO:0005524	P:protein phosphorylation; F:protein kinase activity; F:ATP binding	EC:2.7.1
TCONS_00027006	F:GO:0003779	F:actin binding
TCONS_00018453	P:GO:0006508; F:GO:0008234	P:proteolysis; F:cysteine-type peptidase activity	EC:3.4
TCONS_00016251	F:GO:0035091	F:phosphatidylinositol binding
TCONS_00024400	F:GO:0005509	F:calcium ion binding
TCONS_00020814	F:GO:0003924; F:GO:0005525	F:GTPase activity; F:GTP binding	EC:3.6.1
TCONS_00025230	P:GO:0009264; F:GO:0008253	P:deoxyribonucleotide catabolic process; F:5'-nucleotidase activity	EC:3.1.3.5
TCONS_00017142	F:GO:0008080	F:N-acetyltransferase activity	EC:2.3.1
TCONS_00016806	C:GO:0005634	C:nucleus
TCONS_00029071	P:GO:0006355; F:GO:0003713	P:regulation of transcription, DNA-templated; F:transcription coactivator activity
TCONS_00028159	P:GO:0006464; F:GO:0005515	P:cellular protein modification process; F:protein binding
TCONS_00021022	P:GO:0006508; F:GO:0008236	P:proteolysis; F:serine-type peptidase activity	EC:3.4
TCONS_00017854	P:GO:0009190; P:GO:0035556	P:cyclic nucleotide biosynthetic process; P:intracellular signal transduction
TCONS_00027508	F:GO:0008270	F:zinc ion binding
TCONS_00015677	F:GO:0003924; F:GO:0005525	F:GTPase activity; F:GTP binding	EC:3.6.1
TCONS_00017299	F:GO:0005515	F:protein binding
TCONS_00015768	F:GO:0005515	F:protein binding
TCONS_00018453	P:GO:0006508; F:GO:0008234	P:proteolysis; F:cysteine-type peptidase activity	EC:3.4
TCONS_00013566	P:GO:0006468; F:GO:0004674; F:GO:0005524	P:protein phosphorylation; F:protein serine/threonine kinase activity; F:ATP binding	EC:2.7.1
TCONS_00019320	P:GO:0006468; F:GO:0004672; F:GO:0005524	P:protein phosphorylation; F:protein kinase activity; F:ATP binding	EC:2.7.1
TCONS_00016604	P:GO:0006412; F:GO:0003735; C:GO:0005840	P:translation; F:structural constituent of ribosome; C:ribosome
TCONS_00022791	P:GO:0006979; P:GO:0030091; F:GO:0033743	P:response to oxidative stress; P:protein repair; F:peptide-methionine (R)-S-oxide reductase activity	EC:1.8.4.12
TCONS_00015543	F:GO:0003676	F:nucleic acid binding
TCONS_00024825	F:GO:0005515	F:protein binding
TCONS_00024438	F:GO:0005525	F:GTP binding
TCONS_00014817	F:GO:0003924; F:GO:0005525	F:GTPase activity; F:GTP binding	EC:3.6.1
TCONS_00028974	P:GO:0006412; F:GO:0003735; C:GO:0005840	P:translation; F:structural constituent of ribosome; C:ribosome
TCONS_00025068	P:GO:0006468; F:GO:0004672; F:GO:0005524	P:protein phosphorylation; F:protein kinase activity; F:ATP binding	EC:2.7.1
TCONS_00021533	F:GO:0003676; F:GO:0005524	F:nucleic acid binding; F:ATP binding
TCONS_00018065	F:GO:0016787	F:hydrolase activity	EC:3
TCONS_00020724	F:GO:0005085	F:guanyl-nucleotide exchange factor activity
TCONS_00016913	P:GO:0000413; F:GO:0003755	P:protein peptidyl-prolyl isomerization; F:peptidyl-prolyl cis-trans isomerase activity	EC:5.2.1.8
TCONS_00024522	P:GO:0006412; F:GO:0003735; C:GO:0005840	P:translation; F:structural constituent of ribosome; C:ribosome
