# Supplementary material for: In-depth comparative analysis of Tritrichomonas foetus transcriptomics reveals novel genes linked with adaptation to feline host
Source: Sci Rep. 2022 Jun 16;12:10057. doi: 10.1038/s41598-022-14310-x (PMC9203502; doi:10.1038/s41598-022-14310-x)
Supplement: Supplementary file 5 — Supplementary Information 5. [file 41598_2022_14310_MOESM5_ESM.xlsx]

## Sheet: clustering_isoformas
Cluster	PIG30/1	G10/1	BP-4
1	6.58585	6.96278	6.43624
2	8.25436	9.11391	8.22009
3	7.74389	11.079	8.10169
4	6.62338	5.68414	6.57884
5	11.4656	13.7505	12.182
6	5.30302	5.01587	5.31009
7	7.60296	6.4423	7.50347
8	8.6596	10.4324	9.04554
9	7.62438	1.74865	7.43525
10	12.2833	10.3564	12.4397
11	10.1954	9.24187	10.5072
12	11.3906	11.1197	11.4096
13	9.26459	9.4115	9.46088
14	10.4519	12.1177	11.1055
15	9.76968	8.02381	9.48684
16	2.14517	4.54014	2.70433
17	6.99203	9.24216	7.43414
18	6.10817	0.00794404	5.73362
19	8.32917	2.92485	8.04813
20	7.49727	7.98012	7.45342
21	8.42149	11.5052	10.408
22	3.91924	9.16268	7.40557
23	7.05967	9.89869	8.96395
24	10.3094	6.5316	9.93641
25	11.9351	12.3127	12.3619
26	6.36441	7.9595	6.88222
27	11.1819	8.21319	10.7571
28	6.35071	2.7523	6.19734
29	3.47106	4.16093	2.6571
30	5.76041	5.54495	4.27006
31	7.52626	7.60348	5.83597
32	5.15157	3.58013	4.86392
33	6.29245	9.68852	6.47739
34	8.71821	4.33811	8.10414
35	7.41655	3.72766	7.0736
36	9.24803	5.2184	8.87411
37	3.97912	6.67921	3.82217
38	5.63185	0.0373405	0.0873769
39	8.49007	7.54086	8.28899
40	6.62519	4.5197	6.16506
41	7.18786	0.0119809	6.54054
42	9.31886	3.29448	9.03363
43	8.9961	6.55511	8.89895
44	10.3704	10.5091	10.468
45	5.58812	0.0124457	4.59219
46	8.70929	11.075	7.14909
47	4.45739	4.88854	4.19515
48	4.95397	6.69085	4.55908
49	8.23632	0	11.5915
50	9.33512	11.2385	9.75911
51	10.423	13.6261	10.8965
52	6.73088	4.82267	8.27297
53	11.4129	9.87853	11.1391
54	7.89745	5.13014	7.40193
55	5.63209	2.4641	4.8528
56	9.3122	12.2811	9.50306
57	3.09081	0.048728	0.281134
58	4.45473	9.71973	5.42626
59	5.15705	1.47809	5.05188
60	5.85765	6.19205	5.73852
61	5.31678	4.56693	0.0790153
62	5.21964	10.939	6.28935
63	6.04769	10.9904	7.92114
64	4.23139	0.000275602	3.82422
65	4.94267	2.31286	6.07028
66	7.16493	6.76577	4.09026
67	8.18591	12.5475	9.11591
68	1.15721	1.84924	0.959643
69	0.00121626	3.17271	2.27612
70	1.37243	6.35853	1.50706
71	6.67946	1.48554	5.96996
72	4.01263	2.42511	4.74124
73	4.64349	1.88603	3.75716
74	4.25665	6.51026	1.99285
75	3.30871	5.03427	0.275986
76	2.90657	0.00436542	2.1348
77	1.79312	6.04309	4.78358
78	3.52753	5.16462	3.43863
79	0.158986	1.31968	5.55558
80	0.00199606	6.24206	0.00626008
81	5.34387	8.4096	0.0951431
82	3.63701	7.42004	2.84298
83	4.65025	7.32095	7.28481
84	13.4256	15.2892	15.4705
85	5.50101	7.3327	5.55402
86	10.0472	13.5733	9.73304
87	0.297971	2.86378	3.65541
88	2.74251	2.1571	3.72346
89	11.8768	15.564	12.6406
90	1.3317	1.69008	2.3282
91	2.26408	4.60831	0.512088
92	5.31555	4.68255	6.68232
93	4.6256	4.18878	3.18039
94	4.10708	5.97698	0.00556283
95	2.89113	9.61897	2.83691
96	6.79854	3.49486	3.9778
97	5.37637	8.70895	5.18437
98	2.0609	3.51186	3.67527
99	0.306908	4.60191	3.31463
100	2.89404	5.71935	1.97968
101	10.6701	5.4059	10.0174
102	0.0842199	0.0163371	4.67913
103	3.03957	3.18319	1.67566
104	0.256751	8.28593	7.14839
105	3.64939	5.81742	4.70688
106	9.06627	0.0166009	9.16417
107	3.66945	2.12492	2.71064
108	9.57172	1.47113	1.93194
109	6.70587	9.51745	10.9157
110	8.63351	5.93624	1.30475
111	0.444596	11.1662	0.0052002
112	0.636982	7.84024	1.26488
113	0.201054	8.1774	0.00687848
114	6.93639	6.01583	4.96931
115	8.02346	1.6494	2.86714
116	5.75453	3.98786	3.459
117	0.124653	0.00127342	2.73996
118	0.0798104	9.13706	5.32705
119	6.64175	10.7163	0.120062
120	4.47857	0.000553474	1.56538
121	12.6277	14.4797	13.5857
122	2.55186	12.2229	2.9292
123	4.10596	7.08553	5.66789
124	2.87942	6.66925	5.68372
125	5.35949	12.6536	4.66758
126	11.7123	6.77977	11.4612
127	7.952	0.00101491	0.105718
128	10.3192	3.77043	10.0733
129	2.88437	1.45697	1.39688
130	2.10781	2.64248	2.38317
131	5.17693	10.6015	4.61303
132	4.33432	0.0181329	5.57454
133	5.64755	2.56701	3.13512
134	0.000662678	6.05994	1.26052
135	0.35394	2.46008	5.00118
136	2.50396	3.26892	6.64395
137	8.02726	0.00284327	7.74225
138	0.0738002	4.22441	0.220364
139	13.0815	13.132	13.6357
140	10.8005	8.85289	8.96918
141	1.6842	5.55377	0.00420617
142	2.56976	6.88554	2.29474
143	2.48528	1.34978e-05	3.70631
144	6.93018	11.5276	7.03404
145	3.55307	3.44912	4.14437
146	1.22838	3.53319	1.44878
147	7.20776	11.561	9.46731
148	5.76355	0.00657073	7.54265
149	7.08191	5.42003	11.1503
150	7.25847	6.25333	9.28781
151	0.48911	2.63129	0.056817
152	2.5894	8.25503	0.151919
153	0.163079	9.68913	0.101968
154	7.40217	11.7886	5.84762
155	2.07801	8.17602	2.83911
156	1.31795	1.52634	3.63244
157	4.30384	8.75942	4.0827
158	1.72653	6.60728	6.1913
159	3.84221	4.26601	5.27894
160	12.7893	8.90403	13.14
161	3.9999	4.97221	6.67314
162	4.86009	7.79587	3.06943
163	10.0402	4.18058	7.6047
164	2.98452	6.25382	7.33711
165	4.48641	7.35312	0.383316
166	11.7108	0.0102078	12.4354
167	2.99731	4.51995	8.04342
168	7.73741	5.87548	2.55344
169	3.51368	9.40753	3.80887
170	6.85273	0	9.07232
171	10.0578	10.2522	8.60502
172	0.241044	0.0340668	7.12763
173	9.11733	12.6918	7.49753
174	8.39092	3.7087	5.25687
175	2.40184	6.9813	3.54277
176	11.4803	8.63894	11.951
177	10.5566	8.389	7.53943
178	4.17821	4.63977	10.4238
179	0.0656231	5.68136	4.93018
180	0	13.0947	6.90705
181	0	16.43	7.35112
182	2.08467	10.2269	1.76754
183	0.0741678	12.4051	0.186089
184	2.11974	0.00589016	5.49129
185	10.5289	0.00382748	0.015766
186	9.96693	9.0804	2.51861
187	1.52145	0.00253199	2.48555
188	4.20259	10.608	3.4226
189	10.3553	17.9335	12.6193
190	2.11903	5.68022	3.19925
191	0.00137867	1.78041	1.65105
192	9.89482	6.9558	11.0188
193	8.20265	1.62548	5.84872
194	0.000844028	7.48901	4.33415
195	0.138462	10.0306	7.30705
196	0.0246424	4.02132	5.23494
197	0.434835	11.6058	7.4073
198	6.81616	3.24007	8.26105
199	4.81209	13.1114	7.03465
200	6.83968	12.3094	8.42356
201	6.06554	7.77936	3.91908
202	3.62695	8.57521	1.72454
203	5.01545	9.15135	1.96606
204	5.81052	7.88073	8.44965
205	6.88201	11.7748	3.07532
206	8.85088	13.8643	8.95942
207	0.148974	4.05216	7.22155
208	6.03183	10.5656	3.97079
209	6.15916	12.6939	6.00757
210	0.735665	4.81661	1.38727
211	7.94098	5.06744	9.19975
212	5.07607	0	10.7284
213	12.199	12.8867	10.9231
214	7.14202	13.089	10.7429
215	6.5262	13.7133	2.34874
216	5.27808	9.91366	0.269544
217	4.02361	12.1557	3.34785
218	7.50236	8.53164	4.5814
219	0.612841	5.89486	3.69955
220	1.38604	11.8968	1.45954
221	3.57682	1.51487	6.07282
222	2.26315	4.54767	4.67241
223	6.31296	10.7411	5.39717
224	11.2716	11.1923	9.93924
225	2.38133	7.23232	1.10864
226	5.16138	9.98201	7.76256
227	4.8393	2.24951	0.294089
228	7.6236	10.0699	6.64328
229	4.2884	8.44452	6.03577
230	10.329	0.00585105	9.96472
231	12.2184	3.27122	10.767
232	3.70564	10.3746	0.273379
233	0.0889937	10.8656	5.92094
234	10.4414	0.0210332	11.2661
235	3.27936	2.83767	8.62624
236	15.2264	15.3124	15.4218
237	7.0737	0	2.13836
238	12.1887	7.71955	12.6404
239	1.47293	5.31839	7.25492
240	0.0145538	1.37782	3.06581
241	14.6715	11.1998	14.8458
242	9.03205	12.449	11.9862
243	7.32677	9.56127	5.39584
244	4.27357	13.8799	3.75897
245	4.58352	10.7852	10.66
246	4.08566	7.71429	9.00412
247	15.257	16.8568	15.9507
248	15.7613	18.571	15.9686
249	7.71858	2.09852	4.15798
250	9.4086	4.25272	0.520677
251	8.09872	0.0281332	3.8967
252	0	6.98032	9.84316
253	0.0638481	6.98825	6.13878
254	0.00847082	8.53089	8.99421
255	14.164	14.5448	14.2143
256	5.54597	14.8263	5.75774
257	8.81837	1.47864	8.77311
258	6.40941	13.9703	6.58707
259	6.48955	7.10553	10.4647
260	10.0311	8.09176	0.0175702
261	7.93142	8.69501	3.51533
262	6.37776	6.64008	0.126802
263	5.64284	11.0356	2.40904
264	6.147	5.26845	2.55595
265	0.377453	9.41339	1.8275
266	8.49056	12.5577	3.19966
267	5.96417	9.3434	8.6543
268	3.82077	10.5387	1.94713
269	3.99211	11.2479	5.19497
270	0.54053	5.68317	2.41271
271	2.27072	10.0672	0.133776
272	7.33345	8.47109	0.0264612
273	14.4109	17.8086	14.8161
274	10.6255	12.3703	8.31098
275	11.0709	5.7488	11.2119
276	1.40119	7.13168	0.0045608
277	13.3526	10.5535	13.4238
278	8.51401	9.95597	0
279	2.17514	1.62889	0.0110459
280	4.09564	6.56109	8.38304
281	9.00444	0	5.73504
282	10.3622	14.8024	8.89143
283	0.420744	10.4898	3.11256
284	5.2705	3.46779	1.73507
285	2.12332	9.66533	4.07906
286	7.20944	1.47113	10.5622
287	14.7227	2.65928	15.254
288	4.36713	13.8618	6.03705
289	10.6232	2.13661	9.64187
290	8.43165	6.0354	4.82434
291	5.94502	8.84578	2.9821
292	13.8228	12.2068	13.9147
293	11.1042	10.1844	13.2243
294	10.0008	2.34257	8.2526
295	13.1754	17.1779	13.0753
296	9.1623	11.0064	12.2155
297	11.2503	10.9812	7.65796
298	5.38779	3.05191	7.40592
299	3.31682	3.36772	0.128209
300	10.4501	5.39329	5.25706
301	12.3259	9.74326	0
302	5.19275	5.97152	1.58695
303	0.601737	12.3771	3.36197
304	1.76466	12.0666	0
305	8.86805	9.64339	6.19166
306	15.2298	12.7614	14.4013
307	6.83748	7.24007	2.83972
308	2.17091	12.9587	1.61871
309	8.10409	4.35729	12.1911
310	2.44928	8.32854	4.82385
311	10.5183	0	3.46493
312	7.2901	4.24257	9.92207
313	11.4282	14.2906	10.0186
314	9.68795	15.6931	11.2036
315	9.35612	1.89898	9.97364
316	7.68985	10.8285	4.76283
317	8.7748	5.94889	0
318	3.89507	3.13018	6.491
319	10.59	14.9001	13.9797
320	8.95077	3.71124	6.91703
321	8.59641	5.45061	10.6185
322	0	12.0092	9.0489
323	0	2.79436	6.27159
324	3.51717	0.00204194	7.46091
325	7.09967	8.48918	9.60341
326	5.38133	5.70517	9.15854
327	14.8064	7.73936	12.8933
328	0.047167	0.00183754	9.46656
329	9.6113	5.49217	6.7392
330	3.91866	10.7086	6.78508
331	14.1368	16.2654	14.8613
332	8.05709	14.8838	10.6918
333	0.000383878	6.94779	2.63018
334	12.8308	8.6428	11.4187
335	2.98272	10.0384	5.102
336	9.97148	9.15392	11.9209
337	11.6855	13.5217	0
338	10.9311	4.41148	8.9285
339	5.94401	3.19764	0.00266429
340	0.397466	10.7658	1.65356
341	9.17156	13.7449	6.06521
342	14.551	12.6376	12.6903
343	0.00183555	5.47218	7.09493
344	4.59137	4.87011	7.76055
345	12.9456	16.5978	14.1492
346	12.8309	5.08937	13.6458
347	7.84926	8.8073	11.9761
348	7.13923	12.9287	7.26505
349	10.8578	0	8.0104
350	10.9082	16.0324	10.3188
351	7.75621	7.04198	0.00571741
352	3.70024	11.7746	0.802659
353	0	6.82377	7.81302
354	0.290556	8.43364	2.86019
355	8.98892	14.604	12.3817
356	3.04007	1.99661	7.16886
357	6.90479	4.0734	0.590123
358	4.4246	1.11485	1.14798
359	8.86483	6.89304	12.4835
360	6.72585	7.22077	1.44118
361	0	12.2099	5.27646
362	14.717	9.51154	15.0669
363	10.5663	7.36617	13.2942
364	8.84896	9.7581	13.498
365	4.99412	6.64751	10.2387
366	7.95395	3.01606	10.3166
367	5.27185	12.3453	3.28323
368	1.56075	3.46889	5.66616
369	8.25081	3.57211	0
370	5.78606	4.13177	8.89999
371	11.0564	11.9418	13.6998
372	4.71314	12.1171	5.85866
373	7.28712	15.2775	6.50994
374	5.79961	13.281	8.01132
375	10.0487	10.3933	7.00174
376	6.97645	12.9357	4.45996
377	9.6572	0	2.20296
378	1.30451	13.4527	0
379	8.46797	9.96364	11.2281
380	2.52268	8.35439	6.17745
381	13.7197	6.22545	11.074
382	9.50766	7.30198	2.7545
383	12.8422	14.532	12.1875
384	8.76025	13.3593	10.862
385	16.669	13.612	16.4618
386	1.21174	14.8491	3.93565
387	3.94354	13.3253	0.00157121
388	6.275	15.7255	0.802659
389	14.6856	0	6.25126
390	12.5315	1.82767	11.0433
391	13.2065	1.47113	5.19877
392	4.52098	1.47113	7.90973
393	1.33566	1.47113	6.49251
394	4.45742	12.3145	9.24242
395	7.82428	12.0858	13.0853
396	7.37429	4.54914	3.41286
397	12.5118	6.5341	13.2244
398	12.4234	8.23415	0
399	8.80696	11.8034	4.54408
400	2.19553	4.87027	6.17645
401	9.2478	11.1398	0
402	0.397466	4.5218	8.72471
403	6.32745	1.82479	0
404	17.2216	17.5012	17.7033
405	0	1.47113	11.0088
406	13.8217	11.3464	9.97959
407	2.32226	9.11472	8.74633
408	9.64101	8.3282	5.24813
409	13.2105	16.0305	12.1252
410	12.9167	11.5136	14.6564
411	2.90144	13.9699	3.60192
412	6.30056	12.504	1.24775
413	1.11566	7.73028	8.88483
414	8.91841	16.1718	9.76645
415	1.99021	11.1219	5.45712
416	6.69721	10.1565	1.90303
417	14.8125	13.7033	15.3525
418	2.96629	14.578	1.31535
419	9.64904	15.3631	6.98629
420	5.51837	13.6624	12.1356
421	0	14.3583	3.37683
422	5.11535	9.21267	10.5479
423	2.68902	1.47113	9.06761
424	2.92884	14.3093	5.16923
425	10.7566	2.0652	3.30799
426	9.96164	6.59581	0.267553
427	12.1805	16.3822	3.84776
428	6.16018	17.4735	4.57683
429	11.3393	1.43844	7.09543
430	8.86185	12.8054	0
431	9.36329	4.81223	3.72722
432	8.9251	18.1318	11.2505
433	8.26752	10.5539	2.91715
434	0	14.8491	7.85183
435	7.76989	11.8477	0.267553
436	3.85864	15.3223	3.52371
437	8.0491	14.2445	1.31535
438	0	10.2017	8.79645
439	11.1439	12.4223	5.19203
440	12.0943	7.71522	6.64377
441	12.1321	9.08103	7.19122
442	13.2492	13.4735	10.0511
443	14.4814	9.26532	12.553
444	12.8877	4.28014	12.1333
445	5.25143	18.8265	3.98969
446	10.8449	2.18421	11.5366
447	1.91223	0	9.80461
448	17.2894	15.6918	17.1254
449	12.0868	15.2948	11.0325
450	0	15.8244	1.99177
451	9.41124	13.4764	4.11893
452	10.844	16.3461	0
453	10.4971	5.85091	13.2527
454	5.2384	16.4552	1.69285
455	3.78032	9.67723	10.0097
456	12.735	17.2509	10.7028
457	15.925	12.6122	12.4588
458	10.0935	12.2985	6.82972
