# Supplementary material for: In-depth comparative analysis of Tritrichomonas foetus transcriptomics reveals novel genes linked with adaptation to feline host
Source: Sci Rep. 2022 Jun 16;12:10057. doi: 10.1038/s41598-022-14310-x (PMC9203502; doi:10.1038/s41598-022-14310-x)
Supplement: Supplementary file 6 — Supplementary Information 6. [file 41598_2022_14310_MOESM6_ESM.xlsx]

## Sheet: genes_prom
Contig	Locus tag	Protein ID	Description
MLAK01000923.1	TRFO_32048	OHT01214.1	FHA domain containing protein
MLAK01000776.1	TRFO_27472	OHT04916.1	hypothetical protein TRFO_27472
MLAK01000776.1	TRFO_27487	OHT04927.1	Thiamin pyrophosphokinase, catalytic domain containing protein
MLAK01000777.1	TRFO_27504	OHT04892.1	hypothetical protein TRFO_27504
MLAK01000777.1	TRFO_27508	OHT04895.1	Myb-like DNA-binding domain containing protein
MLAK01000777.1	TRFO_27525	OHT04905.1	hypothetical protein TRFO_27525
MLAK01000923.1	TRFO_32053	OHT01216.1	Clan CD, family C14
MLAK01000924.1	TRFO_32077	OHT01189.1	hypothetical protein TRFO_32077
MLAK01000924.1	TRFO_32080	OHT01192.1	hypothetical protein TRFO_32080
MLAK01000924.1	TRFO_32094	OHT01201.1	hypothetical protein TRFO_32094
MLAK01000925.1	TRFO_32097	OHT01165.1	hypothetical protein TRFO_32097
MLAK01000925.1	TRFO_32113	OHT01174.1	Clan CD, family C13, asparaginyl endopeptidase-like cysteine peptidase
MLAK01000777.1	TRFO_27531	OHT04909.1	hypothetical protein TRFO_27531
MLAK01000778.1	TRFO_27541	OHT04868.1	Clan CF, family C15, pyroglutamyl peptidase I-like cysteine peptidase
MLAK01000778.1	TRFO_27562	OHT04883.1	UDP-galactopyranose mutase
MLAK01000779.1	TRFO_27571	OHT04849.1	hypothetical protein TRFO_27571
MLAK01000779.1	TRFO_27577	OHT04854.1	hypothetical protein TRFO_27577
MLAK01000926.1	TRFO_01620	OHT01060.1	hypothetical protein TRFO_01620
MLAK01000926.1	TRFO_01621	OHT01061.1	Histone H2B
MLAK01000926.1	TRFO_01628	OHT01065.1	Flagellar radial spoke protein
MLAK01000926.1	TRFO_01629	OHT01066.1	AGC family protein kinase
MLAK01000926.1	TRFO_01658	OHT01085.1	5\\'-AMP-activated protein kinase catalytic subunit alpha-2
MLAK01000780.1	TRFO_27595	OHT04815.1	hypothetical protein TRFO_27595
MLAK01000780.1	TRFO_27596	OHT04816.1	hypothetical protein TRFO_27596
MLAK01000780.1	TRFO_27619	OHT04827.1	hypothetical protein TRFO_27619
MLAK01000780.1	TRFO_27623	OHT04831.1	Mating-type switching protein swi10
MLAK01000780.1	TRFO_27624	OHT04832.1	hypothetical protein TRFO_27624
MLAK01000780.1	TRFO_27646	OHT04843.1	alpha-soluble NSF attachment protein
MLAK01000926.1	TRFO_01673	OHT01097.1	hypothetical protein TRFO_01673
MLAK01000926.1	TRFO_01674	OHT01098.1	hypothetical protein TRFO_01674
MLAK01000926.1	TRFO_01676	OHT01099.1	hypothetical protein TRFO_01676
MLAK01000926.1	TRFO_01677	OHT01100.1	hypothetical protein TRFO_01677
MLAK01000926.1	TRFO_01692	OHT01107.1	TCP-1/cpn60 chaperonin family protein
MLAK01000926.1	TRFO_01696	OHT01108.1	hypothetical protein TRFO_01696
MLAK01000926.1	TRFO_01697	OHT01109.1	GTP-binding protein YchF containing protein
MLAK01000926.1	TRFO_01701	OHT01111.1	Leucine Rich Repeat family protein
MLAK01000926.1	TRFO_01708	OHT01116.1	Auxin Efflux Carrier family protein
MLAK01000926.1	TRFO_01714	OHT01120.1	zinc phosphodiesterase
MLAK01000781.1	TRFO_27658	OHT04801.1	Dedicator of cytokinesis family protein
MLAK01000781.1	TRFO_27665	OHT04804.1	Tubulin-tyrosine ligase family protein
MLAK01000781.1	TRFO_27677	OHT04811.1	Bromodomain containing protein
MLAK01000781.1	TRFO_27678	OHT04812.1	hypothetical protein TRFO_27678
MLAK01000782.1	TRFO_06139	OHT04719.1	hypothetical protein TRFO_06139
MLAK01000782.1	TRFO_06162	OHT04733.1	Clan CA, family C19, ubiquitin hydrolase-like cysteine peptidase
MLAK01000782.1	TRFO_06173	OHT04741.1	hypothetical protein TRFO_06173
MLAK01000782.1	TRFO_06176	OHT04743.1	hypothetical protein TRFO_06176
MLAK01000782.1	TRFO_06177	OHT04744.1	Aurora kinase A-A
MLAK01000782.1	TRFO_06178	OHT04745.1	hypothetical protein TRFO_06178
MLAK01000782.1	TRFO_06181	OHT04747.1	hypothetical protein TRFO_06181
MLAK01000782.1	TRFO_06182	OHT04748.1	PIKK family atypical protein kinase
MLAK01000782.1	TRFO_06187	OHT04752.1	hypothetical protein TRFO_06187
MLAK01000782.1	TRFO_06196	OHT04756.1	hypothetical protein TRFO_06196
MLAK01000782.1	TRFO_06211	OHT04766.1	hypothetical protein TRFO_06211
MLAK01000782.1	TRFO_06228	OHT04779.1	hypothetical protein TRFO_06228
MLAK01000926.1	TRFO_01732	OHT01134.1	hypothetical protein TRFO_01732
MLAK01000926.1	TRFO_01733	OHT01135.1	hypothetical protein TRFO_01733
MLAK01000926.1	TRFO_01746	OHT01143.1	small GTP-binding protein
MLAK01000926.1	TRFO_01759	OHT01149.1	ATP-binding cassette sub-family B member 8, mitochondrial
MLAK01000926.1	TRFO_01764	OHT01152.1	ABC transporter family protein
MLAK01000926.1	TRFO_01774	OHT01157.1	MatE family protein
MLAK01000926.1	TRFO_01781	OHT01159.1	hypothetical protein TRFO_01781
MLAK01000927.1	TRFO_07653	OHT00997.1	hypothetical protein TRFO_07653
MLAK01000927.1	TRFO_07654	OHT00998.1	hypothetical protein TRFO_07654
MLAK01000927.1	TRFO_07675	OHT01009.1	hypothetical protein TRFO_07675
MLAK01000927.1	TRFO_07676	OHT01010.1	hypothetical protein TRFO_07676
MLAK01000927.1	TRFO_07686	OHT01018.1	hypothetical protein TRFO_07686
MLAK01000927.1	TRFO_07698	OHT01025.1	hypothetical protein TRFO_07698
MLAK01000927.1	TRFO_07701	OHT01028.1	hypothetical protein TRFO_07701
MLAK01000927.1	TRFO_07703	OHT01030.1	Clan MH, family M18, aspartyl aminopeptidase-like metallopeptidase
MLAK01000927.1	TRFO_07710	OHT01035.1	B9 protein
MLAK01000927.1	TRFO_07715	OHT01040.1	hypothetical protein TRFO_07715
MLAK01000927.1	TRFO_07723	OHT01047.1	GTP-binding nuclear protein Ran
MLAK01000927.1	TRFO_07725	OHT01049.1	hypothetical protein TRFO_07725
MLAK01000928.1	TRFO_32135	OHT00973.1	hypothetical protein TRFO_32135
MLAK01000928.1	TRFO_32136	OHT00974.1	Histone H2B
MLAK01000928.1	TRFO_32141	OHT00978.1	hypothetical protein TRFO_32141
MLAK01000928.1	TRFO_32150	OHT00986.1	hypothetical protein TRFO_32150
MLAK01000928.1	TRFO_32156	OHT00990.1	hypothetical protein TRFO_32156
MLAK01000928.1	TRFO_32159	OHT00993.1	hypothetical protein TRFO_32159
MLAK01000929.1	TRFO_32163	OHT00957.1	hypothetical protein TRFO_32163
MLAK01000929.1	TRFO_32165	OHT00959.1	hypothetical protein TRFO_32165
MLAK01000929.1	TRFO_32177	OHT00963.1	hypothetical protein TRFO_32177
MLAK01000930.1	TRFO_32196	OHT00941.1	hypothetical protein TRFO_32196
MLAK01000930.1	TRFO_32198	OHT00943.1	PCI domain containing protein
MLAK01000930.1	TRFO_32199	OHT00944.1	hypothetical protein TRFO_32199
MLAK01000930.1	TRFO_32213	OHT00952.1	hypothetical protein TRFO_32213
MLAK01000782.1	TRFO_06238	OHT04783.1	hypothetical protein TRFO_06238
MLAK01000782.1	TRFO_06260	OHT04797.1	hypothetical protein TRFO_06260
MLAK01000783.1	TRFO_27688	OHT04691.1	hypothetical protein TRFO_27688
MLAK01000783.1	TRFO_27693	OHT04695.1	Sm protein
MLAK01000932.1	TRFO_32263	OHT00918.1	hypothetical protein TRFO_32263
MLAK01000933.1	TRFO_32290	OHT00905.1	CAMK family protein kinase
MLAK01000783.1	TRFO_27713	OHT04710.1	Eukaryotic peptide chain release factor subunit 1-1
MLAK01000784.1	TRFO_27731	OHT04664.1	hypothetical protein TRFO_27731
MLAK01000784.1	TRFO_27737	OHT04666.1	lcat-prov protein
MLAK01000784.1	TRFO_27739	OHT04667.1	nitroreductase family protein
MLAK01000784.1	TRFO_27764	OHT04683.1	hypothetical protein TRFO_27764
MLAK01000785.1	TRFO_27770	OHT04636.1	Ras-related protein RABH1b
MLAK01000785.1	TRFO_27780	OHT04643.1	hypothetical protein TRFO_27780
MLAK01000935.1	TRFO_32342	OHT00871.1	hypothetical protein TRFO_32342
MLAK01000935.1	TRFO_32359	OHT00885.1	hypothetical protein TRFO_32359
MLAK01000935.1	TRFO_32360	OHT00886.1	ZIP Zinc transporter family protein
MLAK01000936.1	TRFO_32366	OHT00852.1	hypothetical protein TRFO_32366
MLAK01000936.1	TRFO_32374	OHT00856.1	hypothetical protein TRFO_32374
MLAK01000936.1	TRFO_32377	OHT00859.1	hypothetical protein TRFO_32377
MLAK01000936.1	TRFO_32382	OHT00862.1	hypothetical protein TRFO_32382
MLAK01000937.1	TRFO_32406	OHT00843.1	hypothetical protein TRFO_32406
MLAK01000938.1	TRFO_07753	OHT00776.1	hypothetical protein TRFO_07753
MLAK01000938.1	TRFO_07756	OHT00778.1	hypothetical protein TRFO_07756
MLAK01000938.1	TRFO_07758	OHT00780.1	Suppressor Mra1 superfamily
MLAK01000785.1	TRFO_27789	OHT04648.1	hypothetical protein TRFO_27789
MLAK01000785.1	TRFO_27795	OHT04651.1	Peroxiredoxin-1
MLAK01000785.1	TRFO_27800	OHT04655.1	hypothetical protein TRFO_27800
MLAK01000786.1	TRFO_27818	OHT04613.1	hypothetical protein TRFO_27818
MLAK01000786.1	TRFO_27826	OHT04620.1	hypothetical protein TRFO_27826
MLAK01000786.1	TRFO_27828	OHT04621.1	hypothetical protein TRFO_27828
MLAK01000938.1	TRFO_07801	OHT00812.1	40S ribosomal protein S11
MLAK01000938.1	TRFO_07802	OHT00813.1	hypothetical protein TRFO_07802
MLAK01000938.1	TRFO_07814	OHT00818.1	hypothetical protein TRFO_07814
MLAK01000938.1	TRFO_07818	OHT00821.1	hypothetical protein TRFO_07818
MLAK01000938.1	TRFO_07819	OHT00822.1	hypothetical protein TRFO_07819
MLAK01000938.1	TRFO_07828	OHT00828.1	Myb-like DNA-binding domain containing protein
MLAK01000938.1	TRFO_07832	OHT00831.1	hypothetical protein TRFO_07832
MLAK01000939.1	TRFO_32445	OHT00760.1	hypothetical protein TRFO_32445
MLAK01000939.1	TRFO_32446	OHT00761.1	hypothetical protein TRFO_32446
MLAK01000939.1	TRFO_32448	OHT00762.1	Ser/Thr protein phosphatase
MLAK01000941.1	TRFO_32490	OHT00721.1	hypothetical protein TRFO_32490
MLAK01000942.1	TRFO_32522	OHT00706.1	Transmembrane amino acid transporter protein
MLAK01000942.1	TRFO_32533	OHT00711.1	hypothetical protein TRFO_32533
MLAK01000942.1	TRFO_32534	OHT00712.1	hypothetical protein TRFO_32534
MLAK01000943.1	TRFO_32550	OHT00689.1	XRN 5\\'-3\\' exonuclease N-terminus family protein
MLAK01000943.1	TRFO_32555	OHT00691.1	hypothetical protein TRFO_32555
MLAK01000943.1	TRFO_32564	OHT00700.1	histone H3.2
MLAK01000787.1	TRFO_27864	OHT04598.1	hypothetical protein TRFO_27864
MLAK01000787.1	TRFO_27869	OHT04602.1	Serine/threonine-protein phosphatase PP1-alpha catalytic subunit
MLAK01000787.1	TRFO_27873	OHT04606.1	hypothetical protein TRFO_27873
MLAK01000787.1	TRFO_27877	OHT04610.1	Dolichyl-phosphate-mannose-protein mannosyltransferase
MLAK01000789.1	TRFO_27926	OHT04548.1	hypothetical protein TRFO_27926
MLAK01000789.1	TRFO_27929	OHT04549.1	hypothetical protein TRFO_27929
MLAK01000789.1	TRFO_27947	OHT04558.1	hypothetical protein TRFO_27947
MLAK01000944.1	TRFO_32574	OHT00665.1	hypothetical protein TRFO_32574
MLAK01000944.1	TRFO_32580	OHT00669.1	leucine rich repeat-containing protein
MLAK01000944.1	TRFO_32586	OHT00673.1	hypothetical protein TRFO_32586
MLAK01000944.1	TRFO_32589	OHT00676.1	hypothetical protein TRFO_32589
MLAK01000944.1	TRFO_32591	OHT00678.1	hypothetical protein TRFO_32591
MLAK01000945.1	TRFO_32605	OHT00646.1	hypothetical protein TRFO_32605
MLAK01000945.1	TRFO_32620	OHT00651.1	hypothetical protein TRFO_32620
MLAK01000945.1	TRFO_32629	OHT00658.1	alcohol dehydrogenase, iron-containing family protein
MLAK01000946.1	TRFO_32646	OHT00625.1	hypothetical protein TRFO_32646
MLAK01000946.1	TRFO_32666	OHT00639.1	Prefoldin subunit 4
MLAK01000946.1	TRFO_32667	OHT00640.1	hypothetical protein TRFO_32667
MLAK01000946.1	TRFO_32668	OHT00641.1	hypothetical protein TRFO_32668
MLAK01000946.1	TRFO_32670	OHT00643.1	hypothetical protein TRFO_32670
MLAK01000948.1	TRFO_32715	OHT00599.1	hypothetical protein TRFO_32715
MLAK01000948.1	TRFO_32723	OHT00605.1	Superkiller viralicidic activity 2-like 2
MLAK01000948.1	TRFO_32728	OHT00609.1	hypothetical protein TRFO_32728
MLAK01000948.1	TRFO_32737	OHT00614.1	hypothetical protein TRFO_32737
MLAK01000949.1	TRFO_07845	OHT00534.1	Tubulin-tyrosine ligase family protein
MLAK01000949.1	TRFO_07846	OHT00535.1	Serine/threonine-protein kinase Sgk2
MLAK01000949.1	TRFO_07847	OHT00536.1	hypothetical protein TRFO_07847
MLAK01000949.1	TRFO_07849	OHT00538.1	hypothetical protein TRFO_07849
MLAK01000949.1	TRFO_07863	OHT00548.1	hypothetical protein TRFO_07863
MLAK01000949.1	TRFO_07868	OHT00551.1	hypothetical protein TRFO_07868
MLAK01000791.1	TRFO_28002	OHT04493.1	Cyclin, N-terminal domain containing protein
MLAK01000791.1	TRFO_28003	OHT04494.1	TKL family protein kinase
MLAK01000791.1	TRFO_28005	OHT04495.1	hypothetical protein TRFO_28005
MLAK01000791.1	TRFO_28009	OHT04499.1	hypothetical protein TRFO_28009
MLAK01000791.1	TRFO_28022	OHT04509.1	hypothetical protein TRFO_28022
MLAK01000791.1	TRFO_28025	OHT04511.1	hypothetical protein TRFO_28025
MLAK01000792.1	TRFO_28034	OHT04472.1	hypothetical protein TRFO_28034
MLAK01000792.1	TRFO_28036	OHT04474.1	hypothetical protein TRFO_28036
MLAK01000792.1	TRFO_28037	OHT04475.1	hypothetical protein TRFO_28037
MLAK01000792.1	TRFO_28043	OHT04480.1	small GTP-binding protein
MLAK01000792.1	TRFO_28051	OHT04485.1	hypothetical protein TRFO_28051
MLAK01000793.1	TRFO_06269	OHT04396.1	40S ribosomal protein S23
MLAK01000793.1	TRFO_06272	OHT04398.1	hypothetical protein TRFO_06272
MLAK01000793.1	TRFO_06273	OHT04399.1	hypothetical protein TRFO_06273
MLAK01000793.1	TRFO_06283	OHT04406.1	CAMK family protein kinase
MLAK01000793.1	TRFO_06284	OHT04407.1	hypothetical protein TRFO_06284
MLAK01000793.1	TRFO_06286	OHT04408.1	hypothetical protein TRFO_06286
MLAK01000793.1	TRFO_06293	OHT04412.1	hypothetical protein TRFO_06293
MLAK01000793.1	TRFO_06302	OHT04420.1	Casein kinase II regulatory subunit family protein
MLAK01000793.1	TRFO_06305	OHT04422.1	CAMK family protein kinase
MLAK01000793.1	TRFO_06309	OHT04426.1	hypothetical protein TRFO_06309
MLAK01000793.1	TRFO_06333	OHT04437.1	UDP-glucose 4-epimerase
MLAK01000793.1	TRFO_06349	OHT04445.1	Tubulin alpha-1D chain
MLAK01000793.1	TRFO_06353	OHT04449.1	hypothetical protein TRFO_06353
MLAK01000793.1	TRFO_06354	OHT04450.1	hypothetical protein TRFO_06354
MLAK01000793.1	TRFO_06360	OHT04455.1	Rho-GTPase-activating protein
MLAK01000793.1	TRFO_06366	OHT04459.1	hypothetical protein TRFO_06366
MLAK01000793.1	TRFO_06373	OHT04464.1	Hus1-like protein
MLAK01000794.1	TRFO_28069	OHT04373.1	putative NADH-flavin reductase
MLAK01000795.1	TRFO_28104	OHT04350.1	hypothetical protein TRFO_28104
MLAK01000795.1	TRFO_28111	OHT04355.1	hypothetical protein TRFO_28111
MLAK01000795.1	TRFO_28120	OHT04361.1	hypothetical protein TRFO_28120
MLAK01000795.1	TRFO_28127	OHT04366.1	hypothetical protein TRFO_28127
MLAK01000795.1	TRFO_28128	OHT04367.1	hypothetical protein TRFO_28128
MLAK01000796.1	TRFO_28152	OHT04332.1	hypothetical protein TRFO_28152
MLAK01000796.1	TRFO_28157	OHT04333.1	hypothetical protein TRFO_28157
MLAK01000796.1	TRFO_28159	OHT04335.1	hypothetical protein TRFO_28159
MLAK01000796.1	TRFO_28160	OHT04336.1	hypothetical protein TRFO_28160
MLAK01000796.1	TRFO_28169	OHT04342.1	TKL family protein kinase
MLAK01000949.1	TRFO_07883	OHT00560.1	Ser/Thr protein phosphatase
MLAK01000949.1	TRFO_07884	OHT00561.1	40S ribosomal protein S4, X isoform
MLAK01000949.1	TRFO_07894	OHT00565.1	MOB kinase activator 1B
MLAK01000949.1	TRFO_07928	OHT00585.1	hypothetical protein TRFO_07928
MLAK01000949.1	TRFO_07934	OHT00590.1	cell cycle control protein
MLAK01000950.1	TRFO_32738	OHT00511.1	hypothetical protein TRFO_32738
MLAK01000797.1	TRFO_28176	OHT04301.1	hypothetical protein TRFO_28176
MLAK01000797.1	TRFO_28184	OHT04308.1	Calmodulin
MLAK01000798.1	TRFO_28221	OHT04287.1	hypothetical protein TRFO_28221
MLAK01000798.1	TRFO_28239	OHT04299.1	hypothetical protein TRFO_28239
MLAK01000951.1	TRFO_32764	OHT00496.1	Synaptobrevin family protein
MLAK01000952.1	TRFO_32798	OHT00486.1	hypothetical protein TRFO_32798
MLAK01000952.1	TRFO_32800	OHT00487.1	ankyrin repeat domain protein
MLAK01000799.1	TRFO_28254	OHT04270.1	uracil permease
MLAK01000799.1	TRFO_28273	OHT04281.1	hypothetical protein TRFO_28273
MLAK01000799.1	TRFO_28274	OHT04282.1	hypothetical protein TRFO_28274
MLAK01000800.1	TRFO_28281	OHT04239.1	hypothetical protein TRFO_28281
MLAK01000800.1	TRFO_28297	OHT04247.1	hypothetical protein TRFO_28297
MLAK01000952.1	TRFO_32809	OHT00493.1	hypothetical protein TRFO_32809
MLAK01000953.1	TRFO_32840	OHT00475.1	Ras family protein
MLAK01000953.1	TRFO_32841	OHT00476.1	hypothetical protein TRFO_32841
MLAK01000953.1	TRFO_32844	OHT00479.1	hypothetical protein TRFO_32844
MLAK01000954.1	TRFO_32862	OHT00455.1	hypothetical protein TRFO_32862
MLAK01000955.1	TRFO_32877	OHT00430.1	Clan SC, family S9, unassigned serine peptidase
MLAK01000801.1	TRFO_28322	OHT04218.1	Myb-like DNA-binding domain containing protein
MLAK01000801.1	TRFO_28343	OHT04231.1	hypothetical protein TRFO_28343
MLAK01000802.1	TRFO_28355	OHT04189.1	Peptidyl-prolyl cis-trans isomerase CYP19-4
MLAK01000802.1	TRFO_28359	OHT04190.1	hypothetical protein TRFO_28359
MLAK01000802.1	TRFO_28364	OHT04194.1	hypothetical protein TRFO_28364
MLAK01000955.1	TRFO_32900	OHT00442.1	CAMK family protein kinase
MLAK01000956.1	TRFO_32916	OHT00415.1	hypothetical protein TRFO_32916
MLAK01000956.1	TRFO_32927	OHT00422.1	hypothetical protein TRFO_32927
MLAK01000956.1	TRFO_32932	OHT00426.1	hypothetical protein TRFO_32932
MLAK01000956.1	TRFO_32934	OHT00428.1	S-adenosylmethionine synthase
MLAK01000957.1	TRFO_32935	OHT00397.1	hypothetical protein TRFO_32935
MLAK01000957.1	TRFO_32943	OHT00403.1	hypothetical protein TRFO_32943
MLAK01000957.1	TRFO_32949	OHT00407.1	hypothetical protein TRFO_32949
MLAK01000958.1	TRFO_32961	OHT00376.1	Myb-like DNA-binding domain containing protein
MLAK01000958.1	TRFO_32969	OHT00381.1	oxidoreductase, FAD/FMN-binding family protein
MLAK01000958.1	TRFO_32987	OHT00390.1	hypothetical protein TRFO_32987
MLAK01000958.1	TRFO_32988	OHT00391.1	hypothetical protein TRFO_32988
MLAK01000958.1	TRFO_32993	OHT00394.1	hypothetical protein TRFO_32993
MLAK01000958.1	TRFO_32994	OHT00395.1	hypothetical protein TRFO_32994
MLAK01000959.1	TRFO_32998	OHT00353.1	hypothetical protein TRFO_32998
MLAK01000959.1	TRFO_33017	OHT00364.1	Dihydroorotate dehydrogenase family protein
MLAK01000960.1	TRFO_07969	OHT00306.1	hypothetical protein TRFO_07969
MLAK01000960.1	TRFO_07970	OHT00307.1	hypothetical protein TRFO_07970
MLAK01000960.1	TRFO_07973	OHT00310.1	hypothetical protein TRFO_07973
MLAK01000960.1	TRFO_07975	OHT00312.1	hypothetical protein TRFO_07975
MLAK01000960.1	TRFO_07981	OHT00317.1	CAMK family protein kinase
MLAK01000960.1	TRFO_07992	OHT00326.1	Adenylosuccinate lyase
MLAK01000960.1	TRFO_08001	OHT00333.1	hypothetical protein TRFO_08001
MLAK01000960.1	TRFO_08010	OHT00339.1	hypothetical protein TRFO_08010
MLAK01000960.1	TRFO_08025	OHT00351.1	hypothetical protein TRFO_08025
MLAK01000961.1	TRFO_33031	OHT00281.1	hypothetical protein TRFO_33031
MLAK01000961.1	TRFO_33032	OHT00282.1	hypothetical protein TRFO_33032
MLAK01000961.1	TRFO_33037	OHT00286.1	hypothetical protein TRFO_33037
MLAK01000961.1	TRFO_33038	OHT00287.1	hypothetical protein TRFO_33038
MLAK01000961.1	TRFO_33043	OHT00289.1	hypothetical protein TRFO_33043
MLAK01000962.1	TRFO_33054	OHT00272.1	hypothetical protein TRFO_33054
MLAK01000962.1	TRFO_33055	OHT00273.1	hypothetical protein TRFO_33055
MLAK01000962.1	TRFO_33056	OHT00274.1	hypothetical protein TRFO_33056
MLAK01000962.1	TRFO_33057	OHT00275.1	hypothetical protein TRFO_33057
MLAK01000962.1	TRFO_33063	OHT00278.1	CMGC family protein kinase
MLAK01000963.1	TRFO_33069	OHT00250.1	eukaryotic release factor 3 GTPase subunit
MLAK01000963.1	TRFO_33073	OHT00252.1	hypothetical protein TRFO_33073
MLAK01000963.1	TRFO_33081	OHT00258.1	hypothetical protein TRFO_33081
MLAK01000963.1	TRFO_33086	OHT00259.1	hypothetical protein TRFO_33086
MLAK01000964.1	TRFO_33101	OHT00230.1	hypothetical protein TRFO_33101
MLAK01000802.1	TRFO_28371	OHT04198.1	Variant SH3 domain containing protein
MLAK01000802.1	TRFO_28373	OHT04200.1	PHD-finger family protein
MLAK01000802.1	TRFO_28378	OHT04203.1	hypothetical protein TRFO_28378
MLAK01000803.1	TRFO_28394	OHT04169.1	major facilitator superfamily transporter
MLAK01000803.1	TRFO_28406	OHT04177.1	hypothetical protein TRFO_28406
MLAK01000804.1	TRFO_06421	OHT04118.1	PQ loop repeat family protein
MLAK01000804.1	TRFO_06423	OHT04119.1	hypothetical protein TRFO_06423
MLAK01000804.1	TRFO_06433	OHT04125.1	Serine/threonine-protein kinase Nek7
MLAK01000804.1	TRFO_06454	OHT04138.1	GDP-fucose transporter-related protein
MLAK01000964.1	TRFO_33106	OHT00235.1	hypothetical protein TRFO_33106
MLAK01000964.1	TRFO_33107	OHT00236.1	hypothetical protein TRFO_33107
MLAK01000965.1	TRFO_33137	OHT00222.1	hypothetical protein TRFO_33137
MLAK01000965.1	TRFO_33147	OHT00227.1	hypothetical protein TRFO_33147
MLAK01000966.1	TRFO_33156	OHT00207.1	hypothetical protein TRFO_33156
MLAK01000966.1	TRFO_33157	OHT00208.1	hypothetical protein TRFO_33157
MLAK01000804.1	TRFO_06493	OHT04162.1	hypothetical protein TRFO_06493
MLAK01000804.1	TRFO_06496	OHT04164.1	hypothetical protein TRFO_06496
MLAK01000805.1	TRFO_28427	OHT04073.1	diphosphomevalonate decarboxylase family protein
MLAK01000805.1	TRFO_28432	OHT04077.1	hypothetical protein TRFO_28432
MLAK01000967.1	TRFO_33177	OHT00191.1	hypothetical protein TRFO_33177
MLAK01000967.1	TRFO_33187	OHT00197.1	hypothetical protein TRFO_33187
MLAK01000967.1	TRFO_33188	OHT00198.1	Myb-like DNA-binding domain containing protein
MLAK01000967.1	TRFO_33192	OHT00202.1	hypothetical protein TRFO_33192
MLAK01000968.1	TRFO_33194	OHT00170.1	60S ribosomal protein L7-3
MLAK01000968.1	TRFO_33196	OHT00172.1	hypothetical protein TRFO_33196
MLAK01000968.1	TRFO_33197	OHT00173.1	hypothetical protein TRFO_33197
MLAK01000969.1	TRFO_33220	OHT00151.1	hypothetical protein TRFO_33220
MLAK01000969.1	TRFO_33223	OHT00154.1	hypothetical protein TRFO_33223
MLAK01000969.1	TRFO_33231	OHT00157.1	hypothetical protein TRFO_33231
MLAK01000969.1	TRFO_33238	OHT00161.1	V-type ATPase, D subunit family protein
MLAK01000969.1	TRFO_33239	OHT00162.1	hypothetical protein TRFO_33239
MLAK01000969.1	TRFO_33240	OHT00163.1	hypothetical protein TRFO_33240
MLAK01000970.1	TRFO_33269	OHT00141.1	hypothetical protein TRFO_33269
MLAK01000970.1	TRFO_33270	OHT00142.1	hypothetical protein TRFO_33270
MLAK01000970.1	TRFO_33285	OHT00150.1	Clan CA, family C19
MLAK01000971.1	TRFO_08040	OHT00087.1	hypothetical protein TRFO_08040
MLAK01000971.1	TRFO_08049	OHT00093.1	hypothetical protein TRFO_08049
MLAK01000805.1	TRFO_28436	OHT04080.1	Ras-like protein rasG
MLAK01000805.1	TRFO_28443	OHT04084.1	Beta-glucanase
MLAK01000805.1	TRFO_28453	OHT04086.1	Adenylate and Guanylate cyclase catalytic domain containing protein
MLAK01000805.1	TRFO_28461	OHT04093.1	hypothetical protein TRFO_28461
MLAK01000806.1	TRFO_28483	OHT04053.1	hypothetical protein TRFO_28483
MLAK01000806.1	TRFO_28484	OHT04054.1	small GTP-binding protein
MLAK01000806.1	TRFO_28490	OHT04056.1	hypothetical protein TRFO_28490
MLAK01000806.1	TRFO_28495	OHT04059.1	hypothetical protein TRFO_28495
MLAK01000806.1	TRFO_28499	OHT04061.1	hypothetical protein TRFO_28499
MLAK01000971.1	TRFO_08080	OHT00104.1	60S ribosomal protein L23
MLAK01000971.1	TRFO_08083	OHT00106.1	Protein transport protein YIP1
MLAK01000971.1	TRFO_08091	OHT00111.1	putative 3-phosphoinositide-dependent protein kinase 2
MLAK01000971.1	TRFO_08115	OHT00120.1	hypothetical protein TRFO_08115
MLAK01000971.1	TRFO_08138	OHT00137.1	hypothetical protein TRFO_08138
MLAK01000972.1	TRFO_33300	OHT00067.1	Clan CA, family C19, ubiquitin hydrolase-like cysteine peptidase
MLAK01000972.1	TRFO_33312	OHT00075.1	hypothetical protein TRFO_33312
MLAK01000972.1	TRFO_33316	OHT00079.1	hypothetical protein TRFO_33316
MLAK01000972.1	TRFO_33321	OHT00081.1	hypothetical protein TRFO_33321
MLAK01000973.1	TRFO_33323	OHT00043.1	hypothetical protein TRFO_33323
MLAK01000807.1	TRFO_28518	OHT04028.1	hypothetical protein TRFO_28518
MLAK01000807.1	TRFO_28522	OHT04031.1	hypothetical protein TRFO_28522
MLAK01000807.1	TRFO_28535	OHT04039.1	Adenylate and Guanylate cyclase catalytic domain containing protein
MLAK01000807.1	TRFO_28546	OHT04045.1	hypothetical protein TRFO_28546
MLAK01000808.1	TRFO_28563	OHT04022.1	hypothetical protein TRFO_28563
MLAK01000808.1	TRFO_28564	OHT04023.1	BTB/POZ domain containing protein
MLAK01000809.1	TRFO_28577	OHT03987.1	hypothetical protein TRFO_28577
MLAK01000974.1	TRFO_33381	OHT00033.1	Legume-like lectin family protein
MLAK01000974.1	TRFO_33384	OHT00036.1	hypothetical protein TRFO_33384
MLAK01000975.1	TRFO_33395	OHT00015.1	hypothetical protein TRFO_33395
MLAK01000975.1	TRFO_33396	OHT00016.1	hypothetical protein TRFO_33396
MLAK01000975.1	TRFO_33408	OHT00024.1	hypothetical protein TRFO_33408
MLAK01000976.1	TRFO_33420	OHT00002.1	hypothetical protein TRFO_33420
MLAK01000977.1	TRFO_33438	OHS99980.1	hypothetical protein TRFO_33438
MLAK01000977.1	TRFO_33454	OHS99992.1	hypothetical protein TRFO_33454
MLAK01000978.1	TRFO_33470	OHS99959.1	hypothetical protein TRFO_33470
MLAK01000978.1	TRFO_33484	OHS99967.1	hypothetical protein TRFO_33484
MLAK01000978.1	TRFO_33499	OHS99975.1	hypothetical protein TRFO_33499
MLAK01000978.1	TRFO_33503	OHS99978.1	hypothetical protein TRFO_33503
MLAK01000979.1	TRFO_33511	OHS99947.1	TKL family protein kinase
MLAK01000979.1	TRFO_33514	OHS99949.1	hypothetical protein TRFO_33514
MLAK01000979.1	TRFO_33525	OHS99957.1	hypothetical protein TRFO_33525
MLAK01000980.1	TRFO_33531	OHS99931.1	hypothetical protein TRFO_33531
MLAK01000980.1	TRFO_33533	OHS99932.1	TKL family protein kinase
MLAK01000980.1	TRFO_33536	OHS99934.1	Hemolysin-3
MLAK01000981.1	TRFO_33565	OHS99921.1	Vacuolar protein sorting-associated protein 21
MLAK01000809.1	TRFO_28581	OHT03991.1	hypothetical protein TRFO_28581
MLAK01000809.1	TRFO_28585	OHT03993.1	Clan CA, family C19, ubiquitin hydrolase-like cysteine peptidase
MLAK01000809.1	TRFO_28589	OHT03996.1	hypothetical protein TRFO_28589
MLAK01000809.1	TRFO_28593	OHT03998.1	hypothetical protein TRFO_28593
MLAK01000809.1	TRFO_28610	OHT04007.1	hypothetical protein TRFO_28610
MLAK01000810.1	TRFO_28617	OHT03964.1	hypothetical protein TRFO_28617
MLAK01000810.1	TRFO_28619	OHT03965.1	hypothetical protein TRFO_28619
MLAK01000810.1	TRFO_28625	OHT03969.1	hypothetical protein TRFO_28625
MLAK01000810.1	TRFO_28643	OHT03980.1	hypothetical protein TRFO_28643
MLAK01000810.1	TRFO_28644	OHT03981.1	hypothetical protein TRFO_28644
MLAK01000811.1	TRFO_28655	OHT03945.1	EF hand family protein
MLAK01000811.1	TRFO_28659	OHT03946.1	hypothetical protein TRFO_28659
MLAK01000811.1	TRFO_28662	OHT03948.1	hypothetical protein TRFO_28662
MLAK01000811.1	TRFO_28669	OHT03951.1	Pyrroline-5-carboxylate reductase
MLAK01000811.1	TRFO_28688	OHT03959.1	hypothetical protein TRFO_28688
MLAK01000812.1	TRFO_28702	OHT03924.1	hypothetical protein TRFO_28702
MLAK01000812.1	TRFO_28726	OHT03939.1	hypothetical protein TRFO_28726
MLAK01000813.1	TRFO_28736	OHT03895.1	hypothetical protein TRFO_28736
MLAK01000813.1	TRFO_28741	OHT03899.1	hypothetical protein TRFO_28741
MLAK01000813.1	TRFO_28749	OHT03904.1	hypothetical protein TRFO_28749
MLAK01000813.1	TRFO_28756	OHT03910.1	Myb-like DNA-binding domain containing protein
MLAK01000813.1	TRFO_28757	OHT03911.1	hypothetical protein TRFO_28757
MLAK01000814.1	TRFO_28774	OHT03877.1	hypothetical protein TRFO_28774
MLAK01000814.1	TRFO_28799	OHT03891.1	hypothetical protein TRFO_28799
MLAK01000815.1	TRFO_01423	OHT03769.1	hypothetical protein TRFO_01423
MLAK01000815.1	TRFO_01458	OHT03788.1	hypothetical protein TRFO_01458
MLAK01000815.1	TRFO_01468	OHT03793.1	hypothetical protein TRFO_01468
MLAK01000815.1	TRFO_01475	OHT03797.1	hypothetical protein TRFO_01475
MLAK01000815.1	TRFO_01495	OHT03808.1	hypothetical protein TRFO_01495
MLAK01000981.1	TRFO_33572	OHS99925.1	hypothetical protein TRFO_33572
MLAK01000981.1	TRFO_33575	OHS99926.1	hypothetical protein TRFO_33575
MLAK01000982.1	TRFO_08144	OHS99856.1	hypothetical protein TRFO_08144
MLAK01000982.1	TRFO_08161	OHS99866.1	hypothetical protein TRFO_08161
MLAK01000982.1	TRFO_08167	OHS99870.1	hypothetical protein TRFO_08167
MLAK01000982.1	TRFO_08182	OHS99879.1	hypothetical protein TRFO_08182
MLAK01000982.1	TRFO_08190	OHS99885.1	hypothetical protein TRFO_08190
MLAK01000815.1	TRFO_01565	OHT03846.1	putative glycine cleavage system H protein, mitochondrial
MLAK01000815.1	TRFO_01572	OHT03850.1	hypothetical protein TRFO_01572
MLAK01000815.1	TRFO_01593	OHT03864.1	cardiac ankyrin repeat protein
MLAK01000815.1	TRFO_01596	OHT03867.1	hypothetical protein TRFO_01596
MLAK01000982.1	TRFO_08202	OHS99893.1	hypothetical protein TRFO_08202
MLAK01000982.1	TRFO_08203	OHS99894.1	hypothetical protein TRFO_08203
MLAK01000982.1	TRFO_08204	OHS99895.1	hypothetical protein TRFO_08204
MLAK01000982.1	TRFO_08222	OHS99901.1	NAD dependent epimerase/dehydratase
MLAK01000982.1	TRFO_08228	OHS99903.1	hypothetical protein TRFO_08228
MLAK01000983.1	TRFO_33598	OHS99849.1	ankyrin repeat protein
MLAK01000985.1	TRFO_33631	OHS99810.1	hypothetical protein TRFO_33631
MLAK01000986.1	TRFO_33658	OHS99796.1	Quercetin 2,3-dioxygenase
MLAK01000986.1	TRFO_33659	OHS99797.1	hypothetical protein TRFO_33659
MLAK01000986.1	TRFO_33661	OHS99799.1	hypothetical protein TRFO_33661
MLAK01000986.1	TRFO_33674	OHS99803.1	hypothetical protein TRFO_33674
MLAK01000816.1	TRFO_06524	OHT03712.1	hypothetical protein TRFO_06524
MLAK01000816.1	TRFO_06554	OHT03724.1	Oxysterol binding protein
MLAK01000816.1	TRFO_06559	OHT03727.1	DNA-directed RNA polymerase I subunit rpa1
MLAK01000816.1	TRFO_06561	OHT03728.1	cAMP-dependent protein kinase regulatory subunit
MLAK01000816.1	TRFO_06565	OHT03731.1	hypothetical protein TRFO_06565
MLAK01000816.1	TRFO_06578	OHT03740.1	hypothetical protein TRFO_06578
MLAK01000987.1	TRFO_33700	OHS99781.1	hypothetical protein TRFO_33700
MLAK01000988.1	TRFO_33724	OHS99763.1	hypothetical protein TRFO_33724
MLAK01000988.1	TRFO_33726	OHS99765.1	hypothetical protein TRFO_33726
MLAK01000989.1	TRFO_33746	OHS99753.1	dihydrouridine synthase
MLAK01000989.1	TRFO_33752	OHS99755.1	Beige/BEACH domain containing protein
MLAK01000989.1	TRFO_33754	OHS99757.1	hypothetical protein TRFO_33754
MLAK01000990.1	TRFO_33762	OHS99734.1	alcohol dehydrogenase, iron-containing family protein
MLAK01000990.1	TRFO_33764	OHS99736.1	ADP-ribosylation factor
MLAK01000990.1	TRFO_33765	OHS99737.1	hypothetical protein TRFO_33765
MLAK01000990.1	TRFO_33772	OHS99741.1	hypothetical protein TRFO_33772
MLAK01000990.1	TRFO_33775	OHS99742.1	hypothetical protein TRFO_33775
MLAK01000991.1	TRFO_33804	OHS99725.1	hypothetical protein TRFO_33804
MLAK01000991.1	TRFO_33808	OHS99727.1	hypothetical protein TRFO_33808
MLAK01001074.1	TRFO_35524	OHS98106.1	hypothetical protein TRFO_35524
MLAK01001074.1	TRFO_35530	OHS98109.1	peptidase
MLAK01001075.1	TRFO_35550	OHS98087.1	hypothetical protein TRFO_35550
MLAK01001075.1	TRFO_35557	OHS98090.1	RuvB-like 1
MLAK01000992.1	TRFO_33819	OHS99697.1	AGC family protein kinase
MLAK01000992.1	TRFO_33822	OHS99699.1	hypothetical protein TRFO_33822
MLAK01000992.1	TRFO_33824	OHS99700.1	hypothetical protein TRFO_33824
MLAK01000992.1	TRFO_33830	OHS99705.1	hypothetical protein TRFO_33830
MLAK01000992.1	TRFO_33831	OHS99706.1	CAMK family protein kinase
MLAK01000992.1	TRFO_33835	OHS99707.1	hypothetical protein TRFO_33835
MLAK01000993.1	TRFO_08254	OHS99640.1	Tubulin-tyrosine ligase family protein
MLAK01000993.1	TRFO_08258	OHS99643.1	Ras-related protein Rab-19
MLAK01000993.1	TRFO_08271	OHS99650.1	hypothetical protein TRFO_08271
MLAK01000993.1	TRFO_08275	OHS99652.1	hypothetical protein TRFO_08275
MLAK01000993.1	TRFO_08278	OHS99655.1	hypothetical protein TRFO_08278
MLAK01000993.1	TRFO_08284	OHS99659.1	hypothetical protein TRFO_08284
MLAK01000993.1	TRFO_08292	OHS99661.1	hypothetical protein TRFO_08292
MLAK01000993.1	TRFO_08301	OHS99669.1	TKL family protein kinase
MLAK01000993.1	TRFO_08302	OHS99670.1	hypothetical protein TRFO_08302
MLAK01000993.1	TRFO_08313	OHS99676.1	hypothetical protein TRFO_08313
MLAK01000993.1	TRFO_08315	OHS99678.1	hypothetical protein TRFO_08315
MLAK01000993.1	TRFO_08327	OHS99683.1	hypothetical protein TRFO_08327
MLAK01001077.1	TRFO_35590	OHS98060.1	hypothetical protein TRFO_35590
MLAK01001077.1	TRFO_35604	OHS98070.1	hypothetical protein TRFO_35604
MLAK01001077.1	TRFO_35605	OHS98071.1	hypothetical protein TRFO_35605
MLAK01001078.1	TRFO_35613	OHS98046.1	AGC family protein kinase
MLAK01001078.1	TRFO_35619	OHS98051.1	hypothetical protein TRFO_35619
MLAK01000994.1	TRFO_33851	OHS99623.1	hypothetical protein TRFO_33851
MLAK01000994.1	TRFO_33865	OHS99631.1	hypothetical protein TRFO_33865
MLAK01000996.1	TRFO_33886	OHS99600.1	hypothetical protein TRFO_33886
MLAK01000997.1	TRFO_33915	OHS99589.1	Serine/threonine-protein phosphatase 2A catalytic subunit beta isoform
MLAK01000997.1	TRFO_33918	OHS99591.1	heat shock protein 70kD
MLAK01000997.1	TRFO_33927	OHS99597.1	hypothetical protein TRFO_33927
MLAK01000998.1	TRFO_33938	OHS99572.1	hypothetical protein TRFO_33938
MLAK01000998.1	TRFO_33946	OHS99575.1	hypothetical protein TRFO_33946
MLAK01000998.1	TRFO_33950	OHS99579.1	hypothetical protein TRFO_33950
MLAK01000998.1	TRFO_33958	OHS99583.1	CAMK family protein kinase
MLAK01000999.1	TRFO_33980	OHS99563.1	hypothetical protein TRFO_33980
MLAK01001000.1	TRFO_33990	OHS99536.1	Hsp90 protein
MLAK01001000.1	TRFO_33992	OHS99538.1	3\\'5\\'-cyclic nucleotide phosphodiesterase family protein
MLAK01001000.1	TRFO_33995	OHS99541.1	MOB kinase activator-like 1
MLAK01001001.1	TRFO_34021	OHS99519.1	Myb-like DNA-binding domain containing protein
MLAK01001002.1	TRFO_34046	OHS99505.1	hypothetical protein TRFO_34046
MLAK01001002.1	TRFO_34047	OHS99506.1	hypothetical protein TRFO_34047
MLAK01001002.1	TRFO_34056	OHS99511.1	hypothetical protein TRFO_34056
MLAK01001002.1	TRFO_34061	OHS99513.1	hypothetical protein TRFO_34061
MLAK01001003.1	TRFO_34073	OHS99491.1	hypothetical protein TRFO_34073
MLAK01001003.1	TRFO_34083	OHS99499.1	hypothetical protein TRFO_34083
MLAK01001004.1	TRFO_08352	OHS99433.1	hypothetical protein TRFO_08352
MLAK01001004.1	TRFO_08354	OHS99434.1	TKL family protein kinase
MLAK01001004.1	TRFO_08356	OHS99435.1	hypothetical protein TRFO_08356
MLAK01001004.1	TRFO_08371	OHS99444.1	hypothetical protein TRFO_08371
MLAK01001004.1	TRFO_08380	OHS99450.1	Fructose-bisphosphate aldolase
MLAK01001004.1	TRFO_08391	OHS99453.1	hypothetical protein TRFO_08391
MLAK01001004.1	TRFO_08394	OHS99456.1	glutamate dehydrogenase
MLAK01001004.1	TRFO_08397	OHS99458.1	hypothetical protein TRFO_08397
MLAK01001004.1	TRFO_08405	OHS99463.1	hypothetical protein TRFO_08405
MLAK01001004.1	TRFO_08413	OHS99467.1	hypothetical protein TRFO_08413
MLAK01001079.1	TRFO_35648	OHS98038.1	Casein kinase I isoform delta-B
MLAK01001079.1	TRFO_35650	OHS98040.1	26S proteasome regulatory subunit 4 B
MLAK01001079.1	TRFO_35651	OHS98041.1	DHHC zinc finger domain containing protein
MLAK01001080.1	TRFO_35653	OHS98015.1	hypothetical protein TRFO_35653
MLAK01001080.1	TRFO_35660	OHS98018.1	hypothetical protein TRFO_35660
MLAK01001080.1	TRFO_35670	OHS98024.1	SNF7 family protein
MLAK01001081.1	TRFO_35701	OHS98010.1	3-phosphoinositide-dependent protein kinase 1
MLAK01001081.1	TRFO_35706	OHS98014.1	hypothetical protein TRFO_35706
MLAK01001082.1	TRFO_09088	OHS97959.1	CAMK family protein kinase
MLAK01001082.1	TRFO_09095	OHS97962.1	hypothetical protein TRFO_09095
MLAK01001082.1	TRFO_09106	OHS97969.1	hypothetical protein TRFO_09106
MLAK01001082.1	TRFO_09137	OHS97982.1	hypothetical protein TRFO_09137
MLAK01001082.1	TRFO_09143	OHS97985.1	Neutral alpha-glucosidase AB
MLAK01001082.1	TRFO_09148	OHS97987.1	hypothetical protein TRFO_09148
MLAK01001082.1	TRFO_09168	OHS97994.1	hypothetical protein TRFO_09168
MLAK01001082.1	TRFO_09177	OHS97998.1	hypothetical protein TRFO_09177
MLAK01001082.1	TRFO_09181	OHS98001.1	Tvp14
MLAK01001083.1	TRFO_35714	OHS97948.1	hypothetical protein TRFO_35714
MLAK01001083.1	TRFO_35715	OHS97949.1	hypothetical protein TRFO_35715
MLAK01001083.1	TRFO_35716	OHS97950.1	hypothetical protein TRFO_35716
MLAK01001083.1	TRFO_35721	OHS97954.1	hypothetical protein TRFO_35721
MLAK01001084.1	TRFO_35729	OHS97935.1	hypothetical protein TRFO_35729
MLAK01001084.1	TRFO_35738	OHS97942.1	PAP2 superfamily protein
MLAK01001084.1	TRFO_35747	OHS97944.1	Aspartate--tRNA ligase, cytoplasmic
MLAK01001085.1	TRFO_35748	OHS97917.1	hypothetical protein TRFO_35748
MLAK01001085.1	TRFO_35757	OHS97921.1	hypothetical protein TRFO_35757
MLAK01001085.1	TRFO_35758	OHS97922.1	hypothetical protein TRFO_35758
MLAK01001004.1	TRFO_08448	OHS99485.1	Myb-like DNA-binding domain containing protein
MLAK01001005.1	TRFO_34087	OHS99417.1	hypothetical protein TRFO_34087
MLAK01001007.1	TRFO_34151	OHS99384.1	Oligosaccharyl transferase STT3 subunit family protein
MLAK01001007.1	TRFO_34167	OHS99393.1	hypothetical protein TRFO_34167
MLAK01001007.1	TRFO_34171	OHS99397.1	hypothetical protein TRFO_34171
MLAK01001008.1	TRFO_34177	OHS99368.1	hypothetical protein TRFO_34177
MLAK01001008.1	TRFO_34180	OHS99369.1	hypothetical protein TRFO_34180
MLAK01001008.1	TRFO_34184	OHS99372.1	hypothetical protein TRFO_34184
MLAK01001008.1	TRFO_34191	OHS99377.1	hypothetical protein TRFO_34191
MLAK01001009.1	TRFO_34200	OHS99349.1	DnaJ domain containing protein
MLAK01001009.1	TRFO_34206	OHS99352.1	hypothetical protein TRFO_34206
MLAK01001009.1	TRFO_34207	OHS99353.1	hypothetical protein TRFO_34207
MLAK01001009.1	TRFO_34213	OHS99357.1	Ras-related protein RABA1c
MLAK01001009.1	TRFO_34214	OHS99358.1	hypothetical protein TRFO_34214
MLAK01001009.1	TRFO_34215	OHS99359.1	hypothetical protein TRFO_34215
MLAK01001009.1	TRFO_34217	OHS99360.1	Ubiquitin-like modifier-activating enzyme 1
MLAK01001009.1	TRFO_34218	OHS99361.1	CAMK family protein kinase
MLAK01001010.1	TRFO_34245	OHS99338.1	Bromodomain containing protein
MLAK01001010.1	TRFO_34250	OHS99341.1	hypothetical protein TRFO_34250
MLAK01001010.1	TRFO_34251	OHS99342.1	hypothetical protein TRFO_34251
MLAK01001011.1	TRFO_34255	OHS99318.1	hypothetical protein TRFO_34255
MLAK01001012.1	TRFO_34277	OHS99305.1	hypothetical protein TRFO_34277
MLAK01001012.1	TRFO_34278	OHS99306.1	putative CAMK family protein kinase
MLAK01001012.1	TRFO_34284	OHS99310.1	hypothetical protein TRFO_34284
MLAK01001012.1	TRFO_34287	OHS99313.1	hypothetical protein TRFO_34287
MLAK01001012.1	TRFO_34289	OHS99315.1	Cysteine desulfurase, mitosomal
MLAK01001013.1	TRFO_34292	OHS99291.1	hypothetical protein TRFO_34292
MLAK01001013.1	TRFO_34303	OHS99299.1	hypothetical protein TRFO_34303
MLAK01001013.1	TRFO_34304	OHS99300.1	hypothetical protein TRFO_34304
MLAK01001013.1	TRFO_34306	OHS99301.1	TFIIH basal transcription factor complex helicase repB subunit
MLAK01001014.1	TRFO_34307	OHS99279.1	flavodoxin
MLAK01001014.1	TRFO_34308	OHS99280.1	hypothetical protein TRFO_34308
MLAK01001014.1	TRFO_34320	OHS99285.1	hypothetical protein TRFO_34320
MLAK01001015.1	TRFO_08462	OHS99221.1	hypothetical protein TRFO_08462
MLAK01001015.1	TRFO_08466	OHS99223.1	hypothetical protein TRFO_08466
MLAK01001015.1	TRFO_08469	OHS99225.1	hypothetical protein TRFO_08469
MLAK01001015.1	TRFO_08473	OHS99228.1	Protein transport protein sec23-1
MLAK01001015.1	TRFO_08479	OHS99232.1	hypothetical protein TRFO_08479
MLAK01001015.1	TRFO_08481	OHS99234.1	hypothetical protein TRFO_08481
MLAK01001015.1	TRFO_08483	OHS99236.1	autophagocytosis associated protein
MLAK01001015.1	TRFO_08499	OHS99251.1	hypothetical protein TRFO_08499
MLAK01001086.1	TRFO_35773	OHS97902.1	hypothetical protein TRFO_35773
MLAK01001087.1	TRFO_35797	OHS97894.1	MatE family protein
MLAK01001087.1	TRFO_35805	OHS97896.1	hypothetical protein TRFO_35805
MLAK01001087.1	TRFO_35808	OHS97899.1	Solute carrier family 35 member F6
MLAK01001088.1	TRFO_35815	OHS97882.1	hypothetical protein TRFO_35815
MLAK01001088.1	TRFO_35817	OHS97884.1	Vacuolar protein sorting-associated protein 26B-B
MLAK01001089.1	TRFO_35838	OHS97874.1	hypothetical protein TRFO_35838
MLAK01001015.1	TRFO_08505	OHS99256.1	hypothetical protein TRFO_08505
MLAK01001015.1	TRFO_08539	OHS99273.1	hypothetical protein TRFO_08539
MLAK01001016.1	TRFO_34342	OHS99208.1	hypothetical protein TRFO_34342
MLAK01001016.1	TRFO_34343	OHS99209.1	hypothetical protein TRFO_34343
MLAK01001090.1	TRFO_35849	OHS97863.1	iron superoxide dismutase
MLAK01001090.1	TRFO_35857	OHS97867.1	hypothetical protein TRFO_35857
MLAK01001091.1	TRFO_35867	OHS97856.1	TPR Domain containing protein
MLAK01001092.1	TRFO_35882	OHS97846.1	TKL family protein kinase
MLAK01001092.1	TRFO_35889	OHS97850.1	Ser/Thr protein phosphatase
MLAK01001093.1	TRFO_09199	OHS97786.1	Integral membrane protein
MLAK01001018.1	TRFO_34394	OHS99187.1	hypothetical protein TRFO_34394
MLAK01001018.1	TRFO_34395	OHS99188.1	hypothetical protein TRFO_34395
MLAK01001018.1	TRFO_34396	OHS99189.1	hypothetical protein TRFO_34396
MLAK01001018.1	TRFO_34400	OHS99192.1	hypothetical protein TRFO_34400
MLAK01001019.1	TRFO_34423	OHS99180.1	hypothetical protein TRFO_34423
MLAK01001019.1	TRFO_34424	OHS99181.1	hypothetical protein TRFO_34424
MLAK01001020.1	TRFO_34431	OHS99161.1	hypothetical protein TRFO_34431
MLAK01001093.1	TRFO_09216	OHS97799.1	hypothetical protein TRFO_09216
MLAK01001093.1	TRFO_09221	OHS97803.1	RAC family serine/threonine-protein kinase like protein
MLAK01001093.1	TRFO_09224	OHS97806.1	Actin-like protein 3
MLAK01001093.1	TRFO_09229	OHS97810.1	hypothetical protein TRFO_09229
MLAK01001093.1	TRFO_09248	OHS97822.1	peptidyl-prolyl cis-trans isomerase, FKBP-type family protein
MLAK01001093.1	TRFO_09253	OHS97824.1	hypothetical protein TRFO_09253
MLAK01001093.1	TRFO_09255	OHS97826.1	hypothetical protein TRFO_09255
MLAK01001021.1	TRFO_34462	OHS99149.1	PQ loop repeat family protein
MLAK01001021.1	TRFO_34463	OHS99150.1	CAMK family protein kinase
MLAK01001021.1	TRFO_34469	OHS99153.1	Myb-like DNA-binding domain containing protein
MLAK01001021.1	TRFO_34470	OHS99154.1	hypothetical protein TRFO_34470
MLAK01001021.1	TRFO_34474	OHS99156.1	Poly(A) polymerase beta
MLAK01001021.1	TRFO_34475	OHS99157.1	hypothetical protein TRFO_34475
MLAK01001022.1	TRFO_34480	OHS99131.1	hypothetical protein TRFO_34480
MLAK01001022.1	TRFO_34494	OHS99139.1	hypothetical protein TRFO_34494
MLAK01001023.1	TRFO_34525	OHS99123.1	putative glucokinase 2
MLAK01001023.1	TRFO_34538	OHS99130.1	calcium-binding protein
MLAK01001024.1	TRFO_34554	OHS99105.1	hypothetical protein TRFO_34554
MLAK01001024.1	TRFO_34560	OHS99110.1	Chain A, Methionine Gamma-Lyase
MLAK01001025.1	TRFO_34569	OHS99082.1	hypothetical protein TRFO_34569
MLAK01001025.1	TRFO_34571	OHS99084.1	hypothetical protein TRFO_34571
MLAK01001025.1	TRFO_34576	OHS99088.1	hypothetical protein TRFO_34576
MLAK01001025.1	TRFO_34594	OHS99095.1	hypothetical protein TRFO_34594
MLAK01001026.1	TRFO_08552	OHS99011.1	hypothetical protein TRFO_08552
MLAK01001026.1	TRFO_08575	OHS99023.1	hypothetical protein TRFO_08575
MLAK01001026.1	TRFO_08599	OHS99043.1	hypothetical protein TRFO_08599
MLAK01001026.1	TRFO_08615	OHS99052.1	hypothetical protein TRFO_08615
MLAK01001026.1	TRFO_08616	OHS99053.1	CMGC family protein kinase
MLAK01001026.1	TRFO_08618	OHS99054.1	hypothetical protein TRFO_08618
MLAK01001026.1	TRFO_08630	OHS99061.1	Nuclear movement protein
MLAK01001027.1	TRFO_34605	OHS98998.1	Serine palmitoyltransferase 1
MLAK01001027.1	TRFO_34611	OHS99001.1	hypothetical protein TRFO_34611
MLAK01001029.1	TRFO_34653	OHS98968.1	NLI interacting factor-like phosphatase family protein
MLAK01001029.1	TRFO_34673	OHS98977.1	hypothetical protein TRFO_34673
MLAK01001030.1	TRFO_34674	OHS98947.1	Tctex-1 family protein
MLAK01001030.1	TRFO_34675	OHS98948.1	Bromodomain containing protein
MLAK01001030.1	TRFO_34680	OHS98952.1	hypothetical protein TRFO_34680
MLAK01001030.1	TRFO_34695	OHS98963.1	putative gluconokinase
MLAK01001030.1	TRFO_34696	OHS98964.1	hypothetical protein TRFO_34696
MLAK01001031.1	TRFO_34701	OHS98938.1	hypothetical protein TRFO_34701
MLAK01001031.1	TRFO_34704	OHS98940.1	hypothetical protein TRFO_34704
MLAK01001031.1	TRFO_34714	OHS98946.1	hypothetical protein TRFO_34714
MLAK01001032.1	TRFO_34715	OHS98921.1	S-adenosylmethionine synthase
MLAK01001032.1	TRFO_34717	OHS98922.1	hypothetical protein TRFO_34717
MLAK01001033.1	TRFO_34748	OHS98914.1	hypothetical protein TRFO_34748
MLAK01001034.1	TRFO_34767	OHS98899.1	hypothetical protein TRFO_34767
MLAK01001034.1	TRFO_34768	OHS98900.1	hypothetical protein TRFO_34768
MLAK01001034.1	TRFO_34773	OHS98904.1	hypothetical protein TRFO_34773
MLAK01001035.1	TRFO_34778	OHS98876.1	hypothetical protein TRFO_34778
MLAK01001035.1	TRFO_34788	OHS98882.1	small GTP-binding protein
MLAK01001035.1	TRFO_34793	OHS98886.1	hypothetical protein TRFO_34793
MLAK01001036.1	TRFO_34809	OHS98859.1	hypothetical protein TRFO_34809
MLAK01001036.1	TRFO_34812	OHS98861.1	type 12 methyltransferase
MLAK01001036.1	TRFO_34813	OHS98862.1	hypothetical protein TRFO_34813
MLAK01001036.1	TRFO_34816	OHS98864.1	V-type proton ATPase 16 kDa proteolipid subunit
MLAK01001036.1	TRFO_34822	OHS98870.1	Acyltransferase family protein
MLAK01001037.1	TRFO_01794	OHS98760.1	hypothetical protein TRFO_01794
MLAK01001037.1	TRFO_01796	OHS98762.1	hypothetical protein TRFO_01796
MLAK01001037.1	TRFO_01802	OHS98765.1	ZIP Zinc transporter family protein
MLAK01001037.1	TRFO_01807	OHS98768.1	CAMK family protein kinase
MLAK01001037.1	TRFO_01809	OHS98770.1	hypothetical protein TRFO_01809
MLAK01001037.1	TRFO_01841	OHS98793.1	Multiprotein-bridging factor 1
MLAK01001037.1	TRFO_01853	OHS98800.1	hypothetical protein TRFO_01853
MLAK01001037.1	TRFO_01863	OHS98807.1	hypothetical protein TRFO_01863
MLAK01001037.1	TRFO_01864	OHS98808.1	DEAD/DEAH box helicase family protein
MLAK01001037.1	TRFO_01878	OHS98816.1	hypothetical protein TRFO_01878
MLAK01001037.1	TRFO_01886	OHS98819.1	hypothetical protein TRFO_01886
MLAK01001037.1	TRFO_01905	OHS98831.1	Histone H4
MLAK01001037.1	TRFO_01906	OHS98832.1	histone H3.2
MLAK01001037.1	TRFO_01913	OHS98834.1	hypothetical protein TRFO_01913
MLAK01001037.1	TRFO_01915	OHS98835.1	hypothetical protein TRFO_01915
MLAK01001037.1	TRFO_01916	OHS98836.1	hypothetical protein TRFO_01916
MLAK01001037.1	TRFO_01923	OHS98841.1	hypothetical protein TRFO_01923
MLAK01001037.1	TRFO_01938	OHS98854.1	Protein farnesyltransferase subunit beta
MLAK01001038.1	TRFO_08665	OHS98696.1	hypothetical protein TRFO_08665
MLAK01001038.1	TRFO_08690	OHS98711.1	hypothetical protein TRFO_08690
MLAK01001038.1	TRFO_08713	OHS98720.1	hypothetical protein TRFO_08713
MLAK01001038.1	TRFO_08722	OHS98726.1	hypothetical protein TRFO_08722
MLAK01001038.1	TRFO_08724	OHS98727.1	hypothetical protein TRFO_08724
MLAK01001094.1	TRFO_35899	OHS97769.1	hypothetical protein TRFO_35899
MLAK01001094.1	TRFO_35902	OHS97772.1	hypothetical protein TRFO_35902
MLAK01001094.1	TRFO_35909	OHS97775.1	hypothetical protein TRFO_35909
MLAK01001094.1	TRFO_35919	OHS97781.1	PAP2 superfamily protein
MLAK01001095.1	TRFO_35924	OHS97757.1	hypothetical protein TRFO_35924
MLAK01001095.1	TRFO_35939	OHS97765.1	Serine/threonine-protein phosphatase PP1
MLAK01001038.1	TRFO_08752	OHS98740.1	hypothetical protein TRFO_08752
MLAK01001038.1	TRFO_08754	OHS98742.1	hypothetical protein TRFO_08754
MLAK01001038.1	TRFO_08767	OHS98753.1	hypothetical protein TRFO_08767
MLAK01001040.1	TRFO_34870	OHS98682.1	Variant SH3 domain containing protein
MLAK01001041.1	TRFO_34872	OHS98657.1	hypothetical protein TRFO_34872
MLAK01001041.1	TRFO_34875	OHS98660.1	hypothetical protein TRFO_34875
MLAK01001043.1	TRFO_34926	OHS98644.1	DHHC zinc finger domain containing protein
MLAK01001045.1	TRFO_34950	OHS98620.1	hypothetical protein TRFO_34950
MLAK01001045.1	TRFO_34957	OHS98625.1	hypothetical protein TRFO_34957
MLAK01001045.1	TRFO_34965	OHS98630.1	hypothetical protein TRFO_34965
MLAK01001047.1	TRFO_34997	OHS98598.1	actin
MLAK01001047.1	TRFO_35002	OHS98601.1	hypothetical protein TRFO_35002
MLAK01001096.1	TRFO_35947	OHS97743.1	hypothetical protein TRFO_35947
MLAK01001096.1	TRFO_35955	OHS97748.1	hypothetical protein TRFO_35955
MLAK01001096.1	TRFO_35956	OHS97749.1	hypothetical protein TRFO_35956
MLAK01001096.1	TRFO_35959	OHS97750.1	hypothetical protein TRFO_35959
MLAK01001096.1	TRFO_35962	OHS97752.1	hypothetical protein TRFO_35962
MLAK01001097.1	TRFO_35975	OHS97732.1	hypothetical protein TRFO_35975
MLAK01001097.1	TRFO_35977	OHS97734.1	WD-repeat protein
MLAK01001098.1	TRFO_36007	OHS97719.1	TPR Domain containing protein
MLAK01001099.1	TRFO_36030	OHS97705.1	hypothetical protein TRFO_36030
MLAK01001099.1	TRFO_36040	OHS97711.1	WD repeat protein
MLAK01001100.1	TRFO_36062	OHS97692.1	hypothetical protein TRFO_36062
MLAK01001100.1	TRFO_36073	OHS97698.1	hypothetical protein TRFO_36073
MLAK01001102.1	TRFO_36096	OHS97667.1	hypothetical protein TRFO_36096
MLAK01001102.1	TRFO_36106	OHS97674.1	hypothetical protein TRFO_36106
MLAK01001102.1	TRFO_36107	OHS97675.1	Mobility group protein 1A
MLAK01001104.1	TRFO_09294	OHS97603.1	hypothetical protein TRFO_09294
MLAK01001104.1	TRFO_09300	OHS97607.1	hypothetical protein TRFO_09300
MLAK01001104.1	TRFO_09304	OHS97611.1	putative AMP-binding enzyme protein
MLAK01001104.1	TRFO_09312	OHS97616.1	hypothetical protein TRFO_09312
MLAK01001104.1	TRFO_09321	OHS97622.1	EF hand family protein
MLAK01001104.1	TRFO_09327	OHS97626.1	hypothetical protein TRFO_09327
MLAK01001104.1	TRFO_09330	OHS97628.1	hypothetical protein TRFO_09330
MLAK01001104.1	TRFO_09332	OHS97630.1	ATP synthase subunit C family protein
MLAK01001104.1	TRFO_09339	OHS97634.1	AGC family protein kinase
MLAK01001104.1	TRFO_09358	OHS97647.1	Kinesin-like protein KIF3A
MLAK01001104.1	TRFO_09361	OHS97650.1	hypothetical protein TRFO_09361
MLAK01001105.1	TRFO_36128	OHS97593.1	hypothetical protein TRFO_36128
MLAK01001105.1	TRFO_36130	OHS97594.1	hypothetical protein TRFO_36130
MLAK01001105.1	TRFO_36131	OHS97595.1	hypothetical protein TRFO_36131
MLAK01001105.1	TRFO_36136	OHS97598.1	hypothetical protein TRFO_36136
MLAK01001106.1	TRFO_36141	OHS97578.1	hypothetical protein TRFO_36141
MLAK01001106.1	TRFO_36147	OHS97582.1	hypothetical protein TRFO_36147
MLAK01001106.1	TRFO_36162	OHS97589.1	hypothetical protein TRFO_36162
MLAK01001107.1	TRFO_36164	OHS97563.1	hypothetical protein TRFO_36164
MLAK01001107.1	TRFO_36170	OHS97567.1	hypothetical protein TRFO_36170
MLAK01001107.1	TRFO_36171	OHS97568.1	hypothetical protein TRFO_36171
MLAK01001107.1	TRFO_36172	OHS97569.1	hypothetical protein TRFO_36172
MLAK01001108.1	TRFO_36196	OHS97550.1	hypothetical protein TRFO_36196
MLAK01001108.1	TRFO_36197	OHS97551.1	Proteasome/cyclosome repeat family protein
MLAK01001108.1	TRFO_36200	OHS97552.1	Myb-like DNA-binding domain containing protein
MLAK01001109.1	TRFO_36226	OHS97540.1	CAMK family protein kinase
MLAK01001109.1	TRFO_36235	OHS97544.1	hypothetical protein TRFO_36235
MLAK01001109.1	TRFO_36241	OHS97547.1	hypothetical protein TRFO_36241
MLAK01001109.1	TRFO_36242	OHS97548.1	hypothetical protein TRFO_36242
MLAK01001110.1	TRFO_36246	OHS97525.1	26S proteasome non-ATPase regulatory subunit 14
MLAK01001110.1	TRFO_36254	OHS97531.1	hypothetical protein TRFO_36254
MLAK01001110.1	TRFO_36259	OHS97535.1	hypothetical protein TRFO_36259
MLAK01001111.1	TRFO_36275	OHS97516.1	hypothetical protein TRFO_36275
MLAK01001047.1	TRFO_35004	OHS98602.1	Centrin-3
MLAK01001047.1	TRFO_35005	OHS98603.1	Myb-like DNA-binding domain containing protein
MLAK01001048.1	TRFO_35015	OHS98587.1	hypothetical protein TRFO_35015
MLAK01001049.1	TRFO_08787	OHS98526.1	hypothetical protein TRFO_08787
MLAK01001049.1	TRFO_08808	OHS98537.1	SNARE domain containing protein
MLAK01001049.1	TRFO_08816	OHS98541.1	hypothetical protein TRFO_08816
MLAK01001049.1	TRFO_08818	OHS98543.1	Pseudouridine-5\\'-monophosphatase
MLAK01001049.1	TRFO_08823	OHS98547.1	hypothetical protein TRFO_08823
MLAK01001049.1	TRFO_08824	OHS98548.1	GDP dissociation inhibitor family protein
MLAK01001049.1	TRFO_08825	OHS98549.1	40S ribosomal protein S28
MLAK01001049.1	TRFO_08829	OHS98552.1	major facilitator superfamily transporter
MLAK01001049.1	TRFO_08836	OHS98556.1	hypothetical protein TRFO_08836
MLAK01001049.1	TRFO_08847	OHS98560.1	hypothetical protein TRFO_08847
MLAK01001049.1	TRFO_08868	OHS98574.1	hypothetical protein TRFO_08868
MLAK01001049.1	TRFO_08882	OHS98581.1	NAD-dependent protein deacetylase hst2
MLAK01001050.1	TRFO_35032	OHS98506.1	hypothetical protein TRFO_35032
MLAK01001112.1	TRFO_36290	OHS97500.1	hypothetical protein TRFO_36290
MLAK01001112.1	TRFO_36292	OHS97501.1	hypothetical protein TRFO_36292
MLAK01001113.1	TRFO_36307	OHS97484.1	hypothetical protein TRFO_36307
MLAK01001113.1	TRFO_36314	OHS97489.1	Serine/threonine-protein kinase 4
MLAK01001113.1	TRFO_36323	OHS97494.1	hypothetical protein TRFO_36323
MLAK01001114.1	TRFO_36328	OHS97466.1	hypothetical protein TRFO_36328
MLAK01001114.1	TRFO_36330	OHS97468.1	hypothetical protein TRFO_36330
MLAK01001114.1	TRFO_36332	OHS97469.1	hypothetical protein TRFO_36332
MLAK01001114.1	TRFO_36334	OHS97470.1	hypothetical protein TRFO_36334
MLAK01001114.1	TRFO_36340	OHS97476.1	hypothetical protein TRFO_36340
MLAK01001114.1	TRFO_36342	OHS97477.1	Aldo-keto reductase family 1 member C18
MLAK01001114.1	TRFO_36343	OHS97478.1	hypothetical protein TRFO_36343
MLAK01001115.1	TRFO_09387	OHS97413.1	hypothetical protein TRFO_09387
MLAK01001115.1	TRFO_09416	OHS97427.1	hypothetical protein TRFO_09416
MLAK01001115.1	TRFO_09418	OHS97428.1	3\\'5\\'-cyclic nucleotide phosphodiesterase family protein
MLAK01001115.1	TRFO_09426	OHS97432.1	Thermostable beta-glucosidase B
MLAK01001115.1	TRFO_09435	OHS97435.1	RhoGAP domain containing protein
MLAK01001115.1	TRFO_09436	OHS97436.1	hypothetical protein TRFO_09436
MLAK01001115.1	TRFO_09440	OHS97440.1	hypothetical protein TRFO_09440
MLAK01001050.1	TRFO_35043	OHS98513.1	Bromodomain containing protein
MLAK01001050.1	TRFO_35046	OHS98516.1	major facilitator superfamily transporter
MLAK01001051.1	TRFO_35072	OHS98501.1	hypothetical protein TRFO_35072
MLAK01001052.1	TRFO_35079	OHS98487.1	hypothetical protein TRFO_35079
MLAK01001053.1	TRFO_35104	OHS98477.1	PH domain containing protein
MLAK01001054.1	TRFO_35128	OHS98457.1	soluble pyrophosphatase
MLAK01001054.1	TRFO_35134	OHS98461.1	hypothetical protein TRFO_35134
MLAK01001054.1	TRFO_35138	OHS98464.1	Endonuclease/Exonuclease/phosphatase family protein
MLAK01001055.1	TRFO_35154	OHS98443.1	hypothetical protein TRFO_35154
MLAK01001055.1	TRFO_35155	OHS98444.1	hypothetical protein TRFO_35155
MLAK01001115.1	TRFO_09472	OHS97458.1	hypothetical protein TRFO_09472
MLAK01001116.1	TRFO_36348	OHS97401.1	hypothetical protein TRFO_36348
MLAK01001116.1	TRFO_36351	OHS97402.1	hypothetical protein TRFO_36351
MLAK01001116.1	TRFO_36365	OHS97410.1	hypothetical protein TRFO_36365
MLAK01001056.1	TRFO_35160	OHS98423.1	hypothetical protein TRFO_35160
MLAK01001056.1	TRFO_35174	OHS98432.1	hypothetical protein TRFO_35174
MLAK01001056.1	TRFO_35175	OHS98433.1	hypothetical protein TRFO_35175
MLAK01001056.1	TRFO_35178	OHS98436.1	pyruvate phosphate dikinase
MLAK01001057.1	TRFO_35185	OHS98410.1	hypothetical protein TRFO_35185
MLAK01001057.1	TRFO_35195	OHS98418.1	hypothetical protein TRFO_35195
MLAK01001058.1	TRFO_35219	OHS98402.1	hypothetical protein TRFO_35219
MLAK01001060.1	TRFO_08908	OHS98336.1	histidine acid phosphatase
MLAK01001060.1	TRFO_08925	OHS98343.1	ATP-dependent RNA helicase DBP2
MLAK01001060.1	TRFO_08928	OHS98345.1	hypothetical protein TRFO_08928
MLAK01001060.1	TRFO_08933	OHS98347.1	hypothetical protein TRFO_08933
MLAK01001060.1	TRFO_08941	OHS98352.1	hypothetical protein TRFO_08941
MLAK01001060.1	TRFO_08942	OHS98353.1	hypothetical protein TRFO_08942
MLAK01001060.1	TRFO_08945	OHS98356.1	1,5-anhydro-D-fructose reductase
MLAK01001060.1	TRFO_08954	OHS98361.1	hypothetical protein TRFO_08954
MLAK01001060.1	TRFO_08963	OHS98367.1	BTB/POZ domain containing protein
MLAK01001060.1	TRFO_08970	OHS98373.1	Ubiquitin carboxyl-terminal hydrolase 9
MLAK01001060.1	TRFO_08975	OHS98376.1	hypothetical protein TRFO_08975
MLAK01001060.1	TRFO_08986	OHS98384.1	Clan CE, family C48, Ulp1-like cysteine peptidase
MLAK01001061.1	TRFO_35248	OHS98313.1	hypothetical protein TRFO_35248
MLAK01001118.1	TRFO_36384	OHS97381.1	Zn-dependent hydrolase of beta-lactamase
MLAK01001118.1	TRFO_36394	OHS97389.1	hypothetical protein TRFO_36394
MLAK01001118.1	TRFO_36398	OHS97392.1	hypothetical protein TRFO_36398
MLAK01001119.1	TRFO_36402	OHS97369.1	hypothetical protein TRFO_36402
MLAK01001119.1	TRFO_36403	OHS97370.1	hypothetical protein TRFO_36403
MLAK01001119.1	TRFO_36410	OHS97374.1	ABC transporter family protein
MLAK01001120.1	TRFO_36416	OHS97361.1	hypothetical protein TRFO_36416
MLAK01001120.1	TRFO_36418	OHS97363.1	hypothetical protein TRFO_36418
MLAK01001121.1	TRFO_36450	OHS97354.1	hypothetical protein TRFO_36450
MLAK01001121.1	TRFO_36455	OHS97358.1	acetyltransferase, GNAT family protein
MLAK01001121.1	TRFO_36457	OHS97359.1	hypothetical protein TRFO_36457
MLAK01001122.1	TRFO_36464	OHS97343.1	hypothetical protein TRFO_36464
MLAK01001122.1	TRFO_36468	OHS97346.1	60S ribosomal protein L32
MLAK01001122.1	TRFO_36470	OHS97347.1	hypothetical protein TRFO_36470
MLAK01001122.1	TRFO_36471	OHS97348.1	small GTP-binding protein
MLAK01001122.1	TRFO_36472	OHS97349.1	hypothetical protein TRFO_36472
MLAK01001124.1	TRFO_36508	OHS97313.1	Histone H2B
MLAK01001124.1	TRFO_36514	OHS97316.1	hypothetical protein TRFO_36514
MLAK01001124.1	TRFO_36518	OHS97317.1	hypothetical protein TRFO_36518
MLAK01001125.1	TRFO_36533	OHS97299.1	alpha-N-acetylgalactosaminidase
MLAK01001125.1	TRFO_36547	OHS97307.1	hypothetical protein TRFO_36547
MLAK01001126.1	TRFO_09491	OHS97248.1	Vacuolar ATP synthase subunit G
MLAK01001126.1	TRFO_09520	OHS97259.1	hypothetical protein TRFO_09520
MLAK01001126.1	TRFO_09554	OHS97275.1	Clan MA, family M8
MLAK01001126.1	TRFO_09567	OHS97283.1	hypothetical protein TRFO_09567
MLAK01001126.1	TRFO_09568	OHS97284.1	hypothetical protein TRFO_09568
MLAK01001126.1	TRFO_09586	OHS97294.1	hypothetical protein TRFO_09586
MLAK01001126.1	TRFO_09588	OHS97296.1	breast cancer suppressor candidate 1,bcsc-1
MLAK01001127.1	TRFO_36551	OHS97234.1	hypothetical protein TRFO_36551
MLAK01001061.1	TRFO_35260	OHS98317.1	Nucleoside diphosphate kinase family protein
MLAK01001062.1	TRFO_35276	OHS98304.1	hypothetical protein TRFO_35276
MLAK01001062.1	TRFO_35284	OHS98309.1	PIKK family atypical protein kinase
MLAK01001064.1	TRFO_35312	OHS98286.1	Ras-related protein Rab-4B
MLAK01001064.1	TRFO_35317	OHS98288.1	HEAT repeat family protein
MLAK01001064.1	TRFO_35323	OHS98291.1	hypothetical protein TRFO_35323
MLAK01001067.1	TRFO_35377	OHS98253.1	hypothetical protein TRFO_35377
MLAK01001067.1	TRFO_35379	OHS98254.1	Hydrogenosomal oxygen reductase
MLAK01001067.1	TRFO_35382	OHS98257.1	hypothetical protein TRFO_35382
MLAK01001068.1	TRFO_35396	OHS98240.1	hypothetical protein TRFO_35396
MLAK01001068.1	TRFO_35399	OHS98242.1	hypothetical protein TRFO_35399
MLAK01001129.1	TRFO_36605	OHS97220.1	preprotein translocase, SecY subunit
MLAK01001130.1	TRFO_36608	OHS97194.1	hypothetical protein TRFO_36608
MLAK01001130.1	TRFO_36613	OHS97197.1	hypothetical protein TRFO_36613
MLAK01001130.1	TRFO_36618	OHS97200.1	hypothetical protein TRFO_36618
MLAK01001130.1	TRFO_36628	OHS97206.1	hypothetical protein TRFO_36628
MLAK01001068.1	TRFO_35408	OHS98248.1	hypothetical protein TRFO_35408
MLAK01001069.1	TRFO_35414	OHS98217.1	hypothetical protein TRFO_35414
MLAK01001069.1	TRFO_35422	OHS98222.1	hypothetical protein TRFO_35422
MLAK01001069.1	TRFO_35430	OHS98228.1	hypothetical protein TRFO_35430
MLAK01001069.1	TRFO_35432	OHS98229.1	hypothetical protein TRFO_35432
MLAK01001069.1	TRFO_35433	OHS98230.1	hypothetical protein TRFO_35433
MLAK01001069.1	TRFO_35434	OHS98231.1	hypothetical protein TRFO_35434
MLAK01001070.1	TRFO_35438	OHS98204.1	hypothetical protein TRFO_35438
MLAK01001070.1	TRFO_35440	OHS98206.1	hypothetical protein TRFO_35440
MLAK01001071.1	TRFO_08988	OHS98148.1	hypothetical protein TRFO_08988
MLAK01001071.1	TRFO_08994	OHS98150.1	hypothetical protein TRFO_08994
MLAK01001071.1	TRFO_08995	OHS98151.1	hypothetical protein TRFO_08995
MLAK01001071.1	TRFO_08998	OHS98154.1	Myb-like DNA-binding domain containing protein
MLAK01001071.1	TRFO_09025	OHS98171.1	hypothetical protein TRFO_09025
MLAK01001071.1	TRFO_09027	OHS98172.1	Alpha-galactosidase 1
MLAK01001071.1	TRFO_09039	OHS98178.1	hypothetical protein TRFO_09039
MLAK01001071.1	TRFO_09079	OHS98198.1	Myb-like DNA-binding domain containing protein
MLAK01001072.1	TRFO_35456	OHS98137.1	hypothetical protein TRFO_35456
MLAK01001073.1	TRFO_35488	OHS98121.1	hypothetical protein TRFO_35488
MLAK01001256.1	TRFO_38595	OHS95306.1	hypothetical protein TRFO_38595
MLAK01001256.1	TRFO_38601	OHS95310.1	hypothetical protein TRFO_38601
MLAK01001258.1	TRFO_38620	OHS95282.1	MatE family protein
MLAK01001259.1	TRFO_02117	OHS95188.1	hypothetical protein TRFO_02117
MLAK01001259.1	TRFO_02127	OHS95195.1	hypothetical protein TRFO_02127
MLAK01001131.1	TRFO_36637	OHS97183.1	hydroxymethylglutaryl-CoA reductase, degradative family protein
MLAK01001131.1	TRFO_36648	OHS97190.1	Casein kinase I isoform alpha
MLAK01001132.1	TRFO_36658	OHS97172.1	splicing factor, arginine/serine-rich
MLAK01001132.1	TRFO_36661	OHS97173.1	sialidase-like protein
MLAK01001132.1	TRFO_36663	OHS97174.1	hypothetical protein TRFO_36663
MLAK01001133.1	TRFO_36680	OHS97155.1	hypothetical protein TRFO_36680
MLAK01001259.1	TRFO_02135	OHS95200.1	hypothetical protein TRFO_02135
MLAK01001259.1	TRFO_02137	OHS95202.1	hypothetical protein TRFO_02137
MLAK01001259.1	TRFO_02143	OHS95203.1	hypothetical protein TRFO_02143
MLAK01001259.1	TRFO_02155	OHS95211.1	hypothetical protein TRFO_02155
MLAK01001259.1	TRFO_02181	OHS95218.1	hypothetical protein TRFO_02181
MLAK01001259.1	TRFO_02210	OHS95234.1	Beige/BEACH domain containing protein
MLAK01001259.1	TRFO_02213	OHS95236.1	hypothetical protein TRFO_02213
MLAK01001134.1	TRFO_36705	OHS97147.1	TKL family protein kinase
MLAK01001135.1	TRFO_36715	OHS97134.1	hypothetical protein TRFO_36715
MLAK01001135.1	TRFO_36727	OHS97142.1	HEAT repeat family protein
MLAK01001135.1	TRFO_36728	OHS97143.1	HEAT repeat family protein
MLAK01001136.1	TRFO_36732	OHS97120.1	hypothetical protein TRFO_36732
MLAK01001136.1	TRFO_36744	OHS97128.1	hypothetical protein TRFO_36744
MLAK01001136.1	TRFO_36745	OHS97129.1	hypothetical protein TRFO_36745
MLAK01001259.1	TRFO_02222	OHS95242.1	hypothetical protein TRFO_02222
MLAK01001259.1	TRFO_02223	OHS95243.1	hypothetical protein TRFO_02223
MLAK01001259.1	TRFO_02227	OHS95246.1	hypothetical protein TRFO_02227
MLAK01001259.1	TRFO_02243	OHS95257.1	hypothetical protein TRFO_02243
MLAK01001259.1	TRFO_02245	OHS95259.1	hypothetical protein TRFO_02245
MLAK01001259.1	TRFO_02249	OHS95262.1	hypothetical protein TRFO_02249
MLAK01001259.1	TRFO_02253	OHS95264.1	hypothetical protein TRFO_02253
MLAK01001259.1	TRFO_02271	OHS95269.1	RhoGAP domain containing protein
MLAK01001259.1	TRFO_02275	OHS95271.1	Iron only hydrogenase large subunit, C-terminal domain containing protein
MLAK01001259.1	TRFO_02281	OHS95273.1	Clan CA, family C19, ubiquitin hydrolase-like cysteine peptidase
MLAK01001259.1	TRFO_02285	OHS95276.1	hypothetical protein TRFO_02285
MLAK01001259.1	TRFO_02290	OHS95278.1	hypothetical protein TRFO_02290
MLAK01001259.1	TRFO_02294	OHS95280.1	hypothetical protein TRFO_02294
MLAK01001260.1	TRFO_10606	OHS95140.1	hypothetical protein TRFO_10606
MLAK01001260.1	TRFO_10610	OHS95142.1	putative CAMK family protein kinase
MLAK01001260.1	TRFO_10627	OHS95150.1	sulfohydrolase/Glycosulfatase, Zn-dependent hydrolase
MLAK01001260.1	TRFO_10631	OHS95152.1	hypothetical protein TRFO_10631
MLAK01001260.1	TRFO_10632	OHS95153.1	Adaptin N terminal region family protein
MLAK01001260.1	TRFO_10634	OHS95155.1	AAA ATPase
MLAK01001260.1	TRFO_10646	OHS95163.1	hypothetical protein TRFO_10646
MLAK01001137.1	TRFO_09625	OHS97077.1	hypothetical protein TRFO_09625
MLAK01001137.1	TRFO_09626	OHS97078.1	hypothetical protein TRFO_09626
MLAK01001137.1	TRFO_09627	OHS97079.1	hypothetical protein TRFO_09627
MLAK01001137.1	TRFO_09634	OHS97082.1	Calponin-1
MLAK01001137.1	TRFO_09642	OHS97086.1	hypothetical protein TRFO_09642
MLAK01001137.1	TRFO_09667	OHS97101.1	hypothetical protein TRFO_09667
MLAK01001137.1	TRFO_09681	OHS97109.1	preprotein translocase, SecY subunit
MLAK01001260.1	TRFO_10659	OHS95171.1	hypothetical protein TRFO_10659
MLAK01001260.1	TRFO_10663	OHS95172.1	ABC transporter family protein
MLAK01001260.1	TRFO_10668	OHS95176.1	hypothetical protein TRFO_10668
MLAK01001262.1	TRFO_38657	OHS95111.1	hypothetical protein TRFO_38657
MLAK01001262.1	TRFO_38665	OHS95115.1	Inner dynein arm light chain, axonemal-related protein
MLAK01001262.1	TRFO_38667	OHS95116.1	CMGC family protein kinase
MLAK01001262.1	TRFO_38672	OHS95119.1	mismatch repair protein
MLAK01001265.1	TRFO_38713	OHS95093.1	major facilitator superfamily transporter
MLAK01001267.1	TRFO_38732	OHS95066.1	Adaptor complexes medium subunit family protein
MLAK01001267.1	TRFO_38736	OHS95069.1	RAC family serine/threonine-protein kinase like protein
MLAK01001267.1	TRFO_38739	OHS95070.1	phospholipid-translocating P-type ATPase, flippase family protein
MLAK01001270.1	TRFO_38776	OHS95043.1	hypothetical protein TRFO_38776
MLAK01001270.1	TRFO_38778	OHS95044.1	GTP-binding nuclear protein Ran
MLAK01001271.1	TRFO_10714	OHS95012.1	hypothetical protein TRFO_10714
MLAK01001271.1	TRFO_10726	OHS95019.1	aminotransferase, classes I and II family protein
MLAK01001271.1	TRFO_10730	OHS95022.1	hypothetical protein TRFO_10730
MLAK01001271.1	TRFO_10739	OHS95028.1	hypothetical protein TRFO_10739
MLAK01001271.1	TRFO_10747	OHS95031.1	hypothetical protein TRFO_10747
MLAK01001272.1	TRFO_38792	OHS94982.1	hypothetical protein TRFO_38792
MLAK01001272.1	TRFO_38793	OHS94983.1	hypothetical protein TRFO_38793
MLAK01001137.1	TRFO_09685	OHS97112.1	hypothetical protein TRFO_09685
MLAK01001137.1	TRFO_09692	OHS97118.1	CAMK family protein kinase
MLAK01001138.1	TRFO_36753	OHS97060.1	hypothetical protein TRFO_36753
MLAK01001139.1	TRFO_36767	OHS97051.1	hypothetical protein TRFO_36767
MLAK01001139.1	TRFO_36769	OHS97053.1	hypothetical protein TRFO_36769
MLAK01001139.1	TRFO_36770	OHS97054.1	hypothetical protein TRFO_36770
MLAK01001139.1	TRFO_36772	OHS97055.1	hypothetical protein TRFO_36772
MLAK01001139.1	TRFO_36777	OHS97058.1	hypothetical protein TRFO_36777
MLAK01001140.1	TRFO_36779	OHS97036.1	hypothetical protein TRFO_36779
MLAK01001140.1	TRFO_36784	OHS97038.1	hypothetical protein TRFO_36784
MLAK01001140.1	TRFO_36790	OHS97042.1	F-actin capping protein alpha subunit
MLAK01001274.1	TRFO_38830	OHS94969.1	hypothetical protein TRFO_38830
MLAK01001275.1	TRFO_38853	OHS94965.1	ribosomal protein S13p/S18e
MLAK01001275.1	TRFO_38855	OHS94966.1	hypothetical protein TRFO_38855
MLAK01001277.1	TRFO_38877	OHS94950.1	Clan MH, family M20, peptidase T-like metallopeptidase
MLAK01001141.1	TRFO_36809	OHS97028.1	hypothetical protein TRFO_36809
MLAK01001141.1	TRFO_36810	OHS97029.1	hypothetical protein TRFO_36810
MLAK01001142.1	TRFO_36819	OHS97015.1	hypothetical protein TRFO_36819
MLAK01001142.1	TRFO_36829	OHS97021.1	hypothetical protein TRFO_36829
MLAK01001143.1	TRFO_36845	OHS97013.1	hypothetical protein TRFO_36845
MLAK01001144.1	TRFO_36849	OHS96993.1	Myb-like DNA-binding domain containing protein
MLAK01001144.1	TRFO_36858	OHS96998.1	hypothetical protein TRFO_36858
MLAK01001144.1	TRFO_36860	OHS97000.1	hypothetical protein TRFO_36860
MLAK01001145.1	TRFO_36872	OHS96981.1	hypothetical protein TRFO_36872
MLAK01001145.1	TRFO_36880	OHS96986.1	Bromodomain containing protein
MLAK01001145.1	TRFO_36887	OHS96991.1	enolase family protein
MLAK01001146.1	TRFO_36889	OHS96968.1	Ras-related protein YPTC6
MLAK01000662.1	TRFO_22804	OHT08618.1	Cyclin, N-terminal domain containing protein
MLAK01000662.1	TRFO_22809	OHT08622.1	hypothetical protein TRFO_22809
MLAK01000662.1	TRFO_22813	OHT08626.1	hypothetical protein TRFO_22813
MLAK01000663.1	TRFO_22820	OHT08566.1	hypothetical protein TRFO_22820
MLAK01000663.1	TRFO_22824	OHT08569.1	Profilin A
MLAK01000663.1	TRFO_22853	OHT08588.1	small GTP-binding protein
MLAK01000663.1	TRFO_22857	OHT08590.1	Chromatin structure-remodeling complex subunit snf21
MLAK01000664.1	TRFO_22878	OHT08542.1	hypothetical protein TRFO_22878
MLAK01000664.1	TRFO_22889	OHT08550.1	hypothetical protein TRFO_22889
MLAK01000664.1	TRFO_22900	OHT08557.1	hypothetical protein TRFO_22900
MLAK01000664.1	TRFO_22901	OHT08558.1	hypothetical protein TRFO_22901
MLAK01000664.1	TRFO_22909	OHT08562.1	RNA polymerase II largest subunit
MLAK01000665.1	TRFO_22928	OHT08510.1	hypothetical protein TRFO_22928
MLAK01000665.1	TRFO_22945	OHT08520.1	hypothetical protein TRFO_22945
MLAK01000665.1	TRFO_22949	OHT08522.1	cyclase
MLAK01000666.1	TRFO_22991	OHT08479.1	hypothetical protein TRFO_22991
MLAK01000666.1	TRFO_22992	OHT08480.1	hypothetical protein TRFO_22992
MLAK01000666.1	TRFO_22998	OHT08483.1	hypothetical protein TRFO_22998
MLAK01000666.1	TRFO_22999	OHT08484.1	MCM2/3/5 family protein
MLAK01000555.1	TRFO_17271	OHT12802.1	spliceosomal protein
MLAK01000555.1	TRFO_17274	OHT12804.1	hypothetical protein TRFO_17274
MLAK01000555.1	TRFO_17280	OHT12807.1	RhoGAP domain containing protein
MLAK01000555.1	TRFO_17284	OHT12811.1	hypothetical protein TRFO_17284
MLAK01000556.1	TRFO_17303	OHT12758.1	hypothetical protein TRFO_17303
MLAK01000556.1	TRFO_17320	OHT12769.1	Phosphoenolpyruvate carboxykinase
MLAK01000557.1	TRFO_17333	OHT12719.1	hypothetical protein TRFO_17333
MLAK01000557.1	TRFO_17349	OHT12726.1	hypothetical protein TRFO_17349
MLAK01000557.1	TRFO_17352	OHT12728.1	Peptidyl-prolyl cis-trans isomerase 3
MLAK01000557.1	TRFO_17355	OHT12730.1	hypothetical protein TRFO_17355
MLAK01000557.1	TRFO_17364	OHT12734.1	Adenylate and Guanylate cyclase catalytic domain containing protein
MLAK01000557.1	TRFO_17376	OHT12743.1	hypothetical protein TRFO_17376
MLAK01000557.1	TRFO_17381	OHT12746.1	hypothetical protein TRFO_17381
MLAK01000667.1	TRFO_23033	OHT08438.1	hypothetical protein TRFO_23033
MLAK01000667.1	TRFO_23046	OHT08444.1	hypothetical protein TRFO_23046
MLAK01000667.1	TRFO_23050	OHT08448.1	hypothetical protein TRFO_23050
MLAK01000667.1	TRFO_23054	OHT08452.1	hypothetical protein TRFO_23054
MLAK01000667.1	TRFO_23055	OHT08453.1	cupin 2 barrel domain-containing protein
MLAK01000667.1	TRFO_23070	OHT08461.1	DnaJ domain containing protein
MLAK01000667.1	TRFO_23077	OHT08465.1	hypothetical protein TRFO_23077
MLAK01000668.1	TRFO_23082	OHT08404.1	hypothetical protein TRFO_23082
MLAK01000668.1	TRFO_23090	OHT08409.1	hypothetical protein TRFO_23090
MLAK01000668.1	TRFO_23098	OHT08415.1	ATP-dependent RNA helicase DBP5
MLAK01000668.1	TRFO_23106	OHT08420.1	hypothetical protein TRFO_23106
MLAK01000668.1	TRFO_23107	OHT08421.1	asparaginyl-tRNA synthetase family protein
MLAK01000669.1	TRFO_23137	OHT08378.1	hypothetical protein TRFO_23137
MLAK01000669.1	TRFO_23138	OHT08379.1	hypothetical protein TRFO_23138
MLAK01000669.1	TRFO_23149	OHT08385.1	hypothetical protein TRFO_23149
MLAK01000669.1	TRFO_23154	OHT08388.1	CAMK family protein kinase
MLAK01000669.1	TRFO_23163	OHT08393.1	hypothetical protein TRFO_23163
MLAK01000669.1	TRFO_23167	OHT08397.1	hypothetical protein TRFO_23167
MLAK01000669.1	TRFO_23170	OHT08398.1	Clan CA, family C1, cathepsin L-like cysteine peptidase
MLAK01000669.1	TRFO_23174	OHT08400.1	Alpha-1,3-galactosidase B
MLAK01000669.1	TRFO_23176	OHT08402.1	hypothetical protein TRFO_23176
MLAK01000670.1	TRFO_23179	OHT08351.1	hypothetical protein TRFO_23179
MLAK01000670.1	TRFO_23188	OHT08356.1	hypothetical protein TRFO_23188
MLAK01000670.1	TRFO_23213	OHT08370.1	hypothetical protein TRFO_23213
MLAK01000670.1	TRFO_23220	OHT08376.1	hypothetical protein TRFO_23220
MLAK01000671.1	TRFO_04866	OHT08269.1	hypothetical protein TRFO_04866
MLAK01000558.1	TRFO_17408	OHT12694.1	DegT/DnrJ/EryC1/StrS aminotransferase family protein
MLAK01000558.1	TRFO_17432	OHT12707.1	hypothetical protein TRFO_17432
MLAK01000558.1	TRFO_17439	OHT12711.1	hypothetical protein TRFO_17439
MLAK01000558.1	TRFO_17440	OHT12712.1	hypothetical protein TRFO_17440
MLAK01000559.1	TRFO_17460	OHT12641.1	hypothetical protein TRFO_17460
MLAK01000559.1	TRFO_17467	OHT12644.1	Thioredoxin family protein
MLAK01000559.1	TRFO_17468	OHT12645.1	hypothetical protein TRFO_17468
MLAK01000559.1	TRFO_17479	OHT12651.1	hypothetical protein TRFO_17479
MLAK01000559.1	TRFO_17480	OHT12652.1	hypothetical protein TRFO_17480
MLAK01000559.1	TRFO_17485	OHT12657.1	hypothetical protein TRFO_17485
MLAK01000559.1	TRFO_17521	OHT12676.1	hypothetical protein TRFO_17521
MLAK01000671.1	TRFO_04947	OHT08325.1	Flavodoxin-like fold family protein
MLAK01000671.1	TRFO_04948	OHT08326.1	Oligosaccharyl transferase STT3 subunit family protein
MLAK01000671.1	TRFO_04952	OHT08328.1	hypothetical protein TRFO_04952
MLAK01000671.1	TRFO_04982	OHT08344.1	hypothetical protein TRFO_04982
MLAK01000672.1	TRFO_23222	OHT08239.1	hypothetical protein TRFO_23222
MLAK01000560.1	TRFO_03543	OHT12549.1	GAF domain containing protein
MLAK01000560.1	TRFO_03551	OHT12553.1	hypothetical protein TRFO_03551
MLAK01000560.1	TRFO_03564	OHT12563.1	hypothetical protein TRFO_03564
MLAK01000560.1	TRFO_03579	OHT12574.1	Coenzyme A biosynthesis bifunctional protein CoaBC
MLAK01000560.1	TRFO_03580	OHT12575.1	hypothetical protein TRFO_03580
MLAK01000560.1	TRFO_03581	OHT12576.1	Auxin Efflux Carrier family protein
MLAK01000560.1	TRFO_03585	OHT12579.1	hypothetical protein TRFO_03585
MLAK01000560.1	TRFO_03586	OHT12580.1	hypothetical protein TRFO_03586
MLAK01000560.1	TRFO_03589	OHT12582.1	Serine/threonine-protein kinase HT1
MLAK01000672.1	TRFO_23232	OHT08242.1	DDE superfamily endonuclease containing protein
MLAK01000672.1	TRFO_23238	OHT08245.1	nucleolar autoantigen-like protein
MLAK01000672.1	TRFO_23267	OHT08258.1	hypothetical protein TRFO_23267
MLAK01000672.1	TRFO_23273	OHT08261.1	hypothetical protein TRFO_23273
MLAK01000673.1	TRFO_23294	OHT08222.1	hypothetical protein TRFO_23294
MLAK01000673.1	TRFO_23299	OHT08226.1	syntaxin 16/TLG2-like protein
MLAK01000560.1	TRFO_03598	OHT12587.1	hypothetical protein TRFO_03598
MLAK01000560.1	TRFO_03626	OHT12601.1	major facilitator superfamily transporter
MLAK01000560.1	TRFO_03633	OHT12603.1	AGC family protein kinase
MLAK01000560.1	TRFO_03634	OHT12604.1	small GTP-binding protein
MLAK01000560.1	TRFO_03639	OHT12607.1	NADPH-dependent FMN reductase
MLAK01000560.1	TRFO_03660	OHT12623.1	DnaJ subfamily A member 2
MLAK01000560.1	TRFO_03662	OHT12624.1	hypothetical protein TRFO_03662
MLAK01000673.1	TRFO_23308	OHT08232.1	hypothetical protein TRFO_23308
MLAK01000673.1	TRFO_23316	OHT08237.1	putative peptidyl-tRNA hydrolase 2
MLAK01000674.1	TRFO_23343	OHT08198.1	hypothetical protein TRFO_23343
MLAK01000674.1	TRFO_23344	OHT08199.1	hypothetical protein TRFO_23344
MLAK01000674.1	TRFO_23361	OHT08207.1	hypothetical protein TRFO_23361
MLAK01000675.1	TRFO_23376	OHT08171.1	hypothetical protein TRFO_23376
MLAK01000675.1	TRFO_23381	OHT08175.1	Cullin family protein
MLAK01000675.1	TRFO_23398	OHT08184.1	hypothetical protein TRFO_23398
MLAK01000676.1	TRFO_23413	OHT08138.1	hypothetical protein TRFO_23413
MLAK01000676.1	TRFO_23414	OHT08139.1	hypothetical protein TRFO_23414
MLAK01000676.1	TRFO_23429	OHT08148.1	hypothetical protein TRFO_23429
MLAK01000676.1	TRFO_23436	OHT08152.1	hypothetical protein TRFO_23436
MLAK01000676.1	TRFO_23439	OHT08155.1	hypothetical protein TRFO_23439
MLAK01000676.1	TRFO_23447	OHT08161.1	Clan CD, family C14, metacaspase-like cysteine peptidase
MLAK01000676.1	TRFO_23451	OHT08164.1	hypothetical protein TRFO_23451
MLAK01000677.1	TRFO_23468	OHT08109.1	hypothetical protein TRFO_23468
MLAK01000677.1	TRFO_23470	OHT08111.1	Serine/threonine-protein phosphatase PP1-alpha catalytic subunit
MLAK01000677.1	TRFO_23480	OHT08116.1	hypothetical protein TRFO_23480
MLAK01000677.1	TRFO_23482	OHT08118.1	hypothetical protein TRFO_23482
MLAK01000677.1	TRFO_23485	OHT08119.1	3-oxoacyl
MLAK01000677.1	TRFO_23488	OHT08122.1	hypothetical protein TRFO_23488
MLAK01000677.1	TRFO_23493	OHT08126.1	hypothetical protein TRFO_23493
MLAK01000677.1	TRFO_23496	OHT08128.1	hypothetical protein TRFO_23496
MLAK01000677.1	TRFO_23503	OHT08133.1	hypothetical protein TRFO_23503
MLAK01000678.1	TRFO_23514	OHT08074.1	Tubulin polyglutamylase TTLL6
MLAK01000678.1	TRFO_23516	OHT08075.1	multimeric flavodoxin WrbA
MLAK01000678.1	TRFO_23519	OHT08077.1	hypothetical protein TRFO_23519
MLAK01000678.1	TRFO_23565	OHT08101.1	hypothetical protein TRFO_23565
MLAK01000679.1	TRFO_23567	OHT08038.1	Protein arginine N-methyltransferase 8
MLAK01000679.1	TRFO_23569	OHT08040.1	hypothetical protein TRFO_23569
MLAK01000679.1	TRFO_23572	OHT08041.1	hypothetical protein TRFO_23572
MLAK01000679.1	TRFO_23583	OHT08047.1	hypothetical protein TRFO_23583
MLAK01000679.1	TRFO_23591	OHT08053.1	hypothetical protein TRFO_23591
MLAK01000679.1	TRFO_23618	OHT08068.1	hypothetical protein TRFO_23618
MLAK01000680.1	TRFO_23628	OHT08009.1	hypothetical protein TRFO_23628
MLAK01000561.1	TRFO_17534	OHT12506.1	hypothetical protein TRFO_17534
MLAK01000680.1	TRFO_23644	OHT08019.1	hypothetical protein TRFO_23644
MLAK01000680.1	TRFO_23648	OHT08022.1	Arp2/3 complex, 34kD subunit p34-Arc family protein
MLAK01000680.1	TRFO_23659	OHT08027.1	hypothetical protein TRFO_23659
MLAK01000680.1	TRFO_23661	OHT08028.1	hypothetical protein TRFO_23661
MLAK01000680.1	TRFO_23663	OHT08030.1	hypothetical protein TRFO_23663
MLAK01000680.1	TRFO_23664	OHT08031.1	hypothetical protein TRFO_23664
MLAK01000680.1	TRFO_23671	OHT08037.1	hypothetical protein TRFO_23671
MLAK01000681.1	TRFO_23701	OHT07992.1	SAP domain containing protein
MLAK01000561.1	TRFO_17593	OHT12543.1	hypothetical protein TRFO_17593
MLAK01000562.1	TRFO_17601	OHT12463.1	Methionine aminopeptidase 2
MLAK01000562.1	TRFO_17617	OHT12474.1	hypothetical protein TRFO_17617
MLAK01000562.1	TRFO_17638	OHT12485.1	hypothetical protein TRFO_17638
MLAK01000562.1	TRFO_17649	OHT12490.1	hypothetical protein TRFO_17649
MLAK01000562.1	TRFO_17664	OHT12496.1	Flavodoxin-like fold family protein
MLAK01000562.1	TRFO_17665	OHT12497.1	hypothetical protein TRFO_17665
MLAK01000562.1	TRFO_17669	OHT12498.1	hypothetical protein TRFO_17669
MLAK01000562.1	TRFO_17670	OHT12499.1	30S ribosomal protein S8
MLAK01000563.1	TRFO_17690	OHT12428.1	hypothetical protein TRFO_17690
MLAK01000563.1	TRFO_17697	OHT12432.1	hypothetical protein TRFO_17697
MLAK01000563.1	TRFO_17724	OHT12448.1	hypothetical protein TRFO_17724
MLAK01000681.1	TRFO_23707	OHT07998.1	hypothetical protein TRFO_23707
MLAK01000681.1	TRFO_23714	OHT08002.1	hypothetical protein TRFO_23714
MLAK01000681.1	TRFO_23717	OHT08004.1	ABC transporter family protein
MLAK01000682.1	TRFO_05000	OHT07898.1	hypothetical protein TRFO_05000
MLAK01000682.1	TRFO_05002	OHT07900.1	hypothetical protein TRFO_05002
MLAK01000682.1	TRFO_05009	OHT07905.1	hypothetical protein TRFO_05009
MLAK01000682.1	TRFO_05013	OHT07909.1	Dual specificity protein phosphatase CDC14A
MLAK01000682.1	TRFO_05024	OHT07914.1	hypothetical protein TRFO_05024
MLAK01000682.1	TRFO_05025	OHT07915.1	hypothetical protein TRFO_05025
MLAK01000682.1	TRFO_05028	OHT07918.1	hypothetical protein TRFO_05028
MLAK01000682.1	TRFO_05033	OHT07920.1	Elongation factor Tu GTP binding domain containing protein
MLAK01000682.1	TRFO_05037	OHT07923.1	hypothetical protein TRFO_05037
MLAK01000682.1	TRFO_05063	OHT07942.1	hypothetical protein TRFO_05063
MLAK01000682.1	TRFO_05065	OHT07943.1	CAMK family protein kinase
MLAK01000682.1	TRFO_05067	OHT07945.1	hypothetical protein TRFO_05067
MLAK01000563.1	TRFO_17736	OHT12455.1	Actin-like protein 3
MLAK01000563.1	TRFO_17739	OHT12458.1	hypothetical protein TRFO_17739
MLAK01000563.1	TRFO_17741	OHT12460.1	hypothetical protein TRFO_17741
MLAK01000564.1	TRFO_17755	OHT12392.1	60S ribosomal protein L19
MLAK01000564.1	TRFO_17764	OHT12398.1	CAMK family protein kinase
MLAK01000564.1	TRFO_17769	OHT12400.1	hypothetical protein TRFO_17769
MLAK01000564.1	TRFO_17790	OHT12411.1	hypothetical protein TRFO_17790
MLAK01000564.1	TRFO_17793	OHT12413.1	hypothetical protein TRFO_17793
MLAK01000564.1	TRFO_17794	OHT12414.1	methyltransferase
MLAK01000564.1	TRFO_17800	OHT12419.1	hypothetical protein TRFO_17800
MLAK01000565.1	TRFO_17817	OHT12347.1	alpha amylase
MLAK01000565.1	TRFO_17819	OHT12348.1	hypothetical protein TRFO_17819
MLAK01000565.1	TRFO_17833	OHT12356.1	Clan CA, family C19, ubiquitin hydrolase-like cysteine peptidase
MLAK01000565.1	TRFO_17844	OHT12363.1	major facilitator superfamily transporter
MLAK01000565.1	TRFO_17847	OHT12365.1	DHHC zinc finger domain containing protein
MLAK01000683.1	TRFO_23731	OHT07872.1	hypothetical protein TRFO_23731
MLAK01000683.1	TRFO_23732	OHT07873.1	hypothetical protein TRFO_23732
MLAK01000683.1	TRFO_23749	OHT07884.1	hypothetical protein TRFO_23749
MLAK01000684.1	TRFO_23771	OHT07831.1	Eukaryotic translation initiation factor 4E
MLAK01000684.1	TRFO_23776	OHT07835.1	hypothetical protein TRFO_23776
MLAK01000684.1	TRFO_23779	OHT07836.1	hypothetical protein TRFO_23779
MLAK01000684.1	TRFO_23786	OHT07842.1	hypothetical protein TRFO_23786
MLAK01000684.1	TRFO_23796	OHT07851.1	hypothetical protein TRFO_23796
MLAK01000684.1	TRFO_23804	OHT07856.1	Ser/Thr protein phosphatase
MLAK01000685.1	TRFO_23844	OHT07808.1	nucleotide binding protein
MLAK01000685.1	TRFO_23847	OHT07810.1	Protein phosphatase 2C 1
MLAK01000685.1	TRFO_23849	OHT07812.1	hypothetical protein TRFO_23849
MLAK01000685.1	TRFO_23853	OHT07815.1	hypothetical protein TRFO_23853
MLAK01000685.1	TRFO_23854	OHT07816.1	hypothetical protein TRFO_23854
MLAK01000685.1	TRFO_23862	OHT07820.1	OB-fold nucleic acid binding domain containing protein
MLAK01000686.1	TRFO_23883	OHT07778.1	hypothetical protein TRFO_23883
MLAK01000566.1	TRFO_17887	OHT12308.1	hypothetical protein TRFO_17887
MLAK01000566.1	TRFO_17889	OHT12309.1	Protein MEMO1
MLAK01000566.1	TRFO_17906	OHT12322.1	hypothetical protein TRFO_17906
MLAK01000566.1	TRFO_17909	OHT12323.1	Phosphatidylinositol 3- and 4-kinase family protein
MLAK01000566.1	TRFO_17912	OHT12326.1	Myb-like DNA-binding domain containing protein
MLAK01000566.1	TRFO_17924	OHT12332.1	hypothetical protein TRFO_17924
MLAK01000566.1	TRFO_17926	OHT12334.1	hypothetical protein TRFO_17926
MLAK01000686.1	TRFO_23902	OHT07788.1	hypothetical protein TRFO_23902
MLAK01000687.1	TRFO_23920	OHT07746.1	AMP-binding enzyme family protein
MLAK01000687.1	TRFO_23926	OHT07750.1	hypothetical protein TRFO_23926
MLAK01000687.1	TRFO_23956	OHT07762.1	small GTP-binding protein
MLAK01000688.1	TRFO_23980	OHT07711.1	hypothetical protein TRFO_23980
MLAK01000688.1	TRFO_23982	OHT07713.1	hypothetical protein TRFO_23982
MLAK01000688.1	TRFO_23984	OHT07715.1	hypothetical protein TRFO_23984
MLAK01000688.1	TRFO_23989	OHT07717.1	hypothetical protein TRFO_23989
MLAK01000688.1	TRFO_23997	OHT07722.1	hypothetical protein TRFO_23997
MLAK01000688.1	TRFO_24001	OHT07726.1	AGC family protein kinase
MLAK01000688.1	TRFO_24002	OHT07727.1	putative ATP-dependent RNA helicase DDX47
MLAK01000688.1	TRFO_24012	OHT07733.1	MOZ/SAS family protein
MLAK01000688.1	TRFO_24015	OHT07736.1	hypothetical protein TRFO_24015
MLAK01000689.1	TRFO_24025	OHT07687.1	hypothetical protein TRFO_24025
MLAK01000689.1	TRFO_24026	OHT07688.1	hypothetical protein TRFO_24026
MLAK01000689.1	TRFO_24049	OHT07701.1	hypothetical protein TRFO_24049
MLAK01000690.1	TRFO_24065	OHT07657.1	TPR Domain containing protein
MLAK01000690.1	TRFO_24066	OHT07658.1	hypothetical protein TRFO_24066
MLAK01000690.1	TRFO_24080	OHT07665.1	hypothetical protein TRFO_24080
MLAK01000691.1	TRFO_24114	OHT07623.1	GTP-binding protein YPT52
MLAK01000691.1	TRFO_24125	OHT07630.1	hypothetical protein TRFO_24125
MLAK01000691.1	TRFO_24126	OHT07631.1	hypothetical protein TRFO_24126
MLAK01000691.1	TRFO_24137	OHT07640.1	hypothetical protein TRFO_24137
MLAK01000691.1	TRFO_24153	OHT07652.1	hypothetical protein TRFO_24153
MLAK01000692.1	TRFO_24165	OHT07602.1	hypothetical protein TRFO_24165
MLAK01000692.1	TRFO_24192	OHT07613.1	Peptidyl-prolyl cis-trans isomerase pin1
MLAK01000693.1	TRFO_05125	OHT07512.1	CAMK family protein kinase
MLAK01000693.1	TRFO_05129	OHT07514.1	hypothetical protein TRFO_05129
MLAK01000693.1	TRFO_05131	OHT07516.1	hypothetical protein TRFO_05131
MLAK01000693.1	TRFO_05132	OHT07517.1	hypothetical protein TRFO_05132
MLAK01000693.1	TRFO_05143	OHT07524.1	hypothetical protein TRFO_05143
MLAK01000693.1	TRFO_05154	OHT07530.1	hypothetical protein TRFO_05154
MLAK01000693.1	TRFO_05171	OHT07540.1	CAMK family protein kinase
MLAK01000693.1	TRFO_05185	OHT07551.1	hypothetical protein TRFO_05185
MLAK01000693.1	TRFO_05186	OHT07552.1	hypothetical protein TRFO_05186
MLAK01000693.1	TRFO_05193	OHT07558.1	hypothetical protein TRFO_05193
MLAK01000693.1	TRFO_05194	OHT07559.1	hypothetical protein TRFO_05194
MLAK01000693.1	TRFO_05199	OHT07561.1	40S ribosomal protein S26
MLAK01000693.1	TRFO_05206	OHT07564.1	Sec23/Sec24 trunk domain containing protein
MLAK01000693.1	TRFO_05213	OHT07568.1	cortactin-binding protein
MLAK01000693.1	TRFO_05220	OHT07570.1	hypothetical protein TRFO_05220
MLAK01000693.1	TRFO_05229	OHT07575.1	hypothetical protein TRFO_05229
MLAK01000693.1	TRFO_05230	OHT07576.1	hypothetical protein TRFO_05230
MLAK01000693.1	TRFO_05231	OHT07577.1	hypothetical protein TRFO_05231
MLAK01000693.1	TRFO_05234	OHT07580.1	hypothetical protein TRFO_05234
MLAK01000693.1	TRFO_05237	OHT07583.1	hypothetical protein TRFO_05237
MLAK01000693.1	TRFO_05247	OHT07590.1	hypothetical protein TRFO_05247
MLAK01000694.1	TRFO_24218	OHT07488.1	hypothetical protein TRFO_24218
MLAK01000694.1	TRFO_24227	OHT07492.1	G-protein beta WD-40 repeat containing protein
MLAK01000694.1	TRFO_24248	OHT07506.1	hypothetical protein TRFO_24248
MLAK01000695.1	TRFO_24283	OHT07467.1	hypothetical protein TRFO_24283
MLAK01000695.1	TRFO_24285	OHT07468.1	Ras-related protein ced-10
MLAK01000695.1	TRFO_24286	OHT07469.1	T-complex protein 1 subunit epsilon
MLAK01000567.1	TRFO_17956	OHT12272.1	CMGC family protein kinase
MLAK01000567.1	TRFO_17982	OHT12287.1	CS domain containing protein
MLAK01000567.1	TRFO_17990	OHT12293.1	hypothetical protein TRFO_17990
MLAK01000567.1	TRFO_18002	OHT12297.1	hypothetical protein TRFO_18002
MLAK01000695.1	TRFO_24313	OHT07482.1	hypothetical protein TRFO_24313
MLAK01000696.1	TRFO_24317	OHT07432.1	Chaperone protein DnaJ
MLAK01000696.1	TRFO_24322	OHT07435.1	hypothetical protein TRFO_24322
MLAK01000696.1	TRFO_24323	OHT07436.1	enkurin
MLAK01000696.1	TRFO_24331	OHT07440.1	hypothetical protein TRFO_24331
MLAK01000696.1	TRFO_24333	OHT07442.1	hypothetical protein TRFO_24333
MLAK01000696.1	TRFO_24347	OHT07448.1	hypothetical protein TRFO_24347
MLAK01000696.1	TRFO_24352	OHT07452.1	ribosomal protein L22
MLAK01000697.1	TRFO_24361	OHT07411.1	hypothetical protein TRFO_24361
MLAK01000697.1	TRFO_24363	OHT07413.1	hypothetical protein TRFO_24363
MLAK01000568.1	TRFO_18026	OHT12225.1	hypothetical protein TRFO_18026
MLAK01000568.1	TRFO_18034	OHT12230.1	Actin, nonmuscle
MLAK01000568.1	TRFO_18045	OHT12239.1	CPSF A subunit region family protein
MLAK01000568.1	TRFO_18052	OHT12245.1	hypothetical protein TRFO_18052
MLAK01000568.1	TRFO_18059	OHT12252.1	hypothetical protein TRFO_18059
MLAK01000697.1	TRFO_24365	OHT07415.1	hypothetical protein TRFO_24365
MLAK01000697.1	TRFO_24369	OHT07418.1	2Fe-2S ferredoxin
MLAK01000697.1	TRFO_24371	OHT07419.1	hypothetical protein TRFO_24371
MLAK01000697.1	TRFO_24383	OHT07424.1	hypothetical protein TRFO_24383
MLAK01000697.1	TRFO_24390	OHT07427.1	Bromodomain containing protein
MLAK01000697.1	TRFO_24395	OHT07428.1	hypothetical protein TRFO_24395
MLAK01000698.1	TRFO_24401	OHT07387.1	hypothetical protein TRFO_24401
MLAK01000698.1	TRFO_24411	OHT07395.1	hypothetical protein TRFO_24411
MLAK01000698.1	TRFO_24413	OHT07397.1	hypothetical protein TRFO_24413
MLAK01000698.1	TRFO_24420	OHT07402.1	hypothetical protein TRFO_24420
MLAK01000699.1	TRFO_24430	OHT07355.1	hypothetical protein TRFO_24430
MLAK01000568.1	TRFO_18069	OHT12257.1	hypothetical protein TRFO_18069
MLAK01000568.1	TRFO_18071	OHT12259.1	hypothetical protein TRFO_18071
MLAK01000569.1	TRFO_18085	OHT12190.1	hypothetical protein TRFO_18085
MLAK01000569.1	TRFO_18090	OHT12192.1	hypothetical protein TRFO_18090
MLAK01000569.1	TRFO_18097	OHT12195.1	40S ribosomal protein S6
MLAK01000569.1	TRFO_18107	OHT12201.1	hypothetical protein TRFO_18107
MLAK01000569.1	TRFO_18108	OHT12202.1	hypothetical protein TRFO_18108
MLAK01000569.1	TRFO_18124	OHT12211.1	hypothetical protein TRFO_18124
MLAK01000569.1	TRFO_18137	OHT12222.1	hypothetical protein TRFO_18137
MLAK01000570.1	TRFO_18163	OHT12167.1	hypothetical protein TRFO_18163
MLAK01000570.1	TRFO_18166	OHT12168.1	hypothetical protein TRFO_18166
MLAK01000570.1	TRFO_18172	OHT12171.1	TLD family protein
MLAK01000570.1	TRFO_18177	OHT12174.1	hypothetical protein TRFO_18177
MLAK01000570.1	TRFO_18192	OHT12180.1	hypothetical protein TRFO_18192
MLAK01000570.1	TRFO_18204	OHT12188.1	hypothetical protein TRFO_18204
MLAK01000571.1	TRFO_03677	OHT12071.1	hypothetical protein TRFO_03677
MLAK01000723.1	TRFO_25425	OHT06538.1	hypothetical protein TRFO_25425
MLAK01000723.1	TRFO_25437	OHT06544.1	hypothetical protein TRFO_25437
MLAK01000724.1	TRFO_25444	OHT06494.1	hypothetical protein TRFO_25444
MLAK01000724.1	TRFO_25445	OHT06495.1	hypothetical protein TRFO_25445
MLAK01000724.1	TRFO_25447	OHT06497.1	hypothetical protein TRFO_25447
MLAK01000724.1	TRFO_25473	OHT06515.1	Mitochondrial import inner membrane translocase subunit tim-14
MLAK01000725.1	TRFO_25492	OHT06467.1	hypothetical protein TRFO_25492
MLAK01000725.1	TRFO_25501	OHT06473.1	hypothetical protein TRFO_25501
MLAK01000725.1	TRFO_25504	OHT06476.1	hypothetical protein TRFO_25504
MLAK01000725.1	TRFO_25505	OHT06477.1	Adaptin N terminal region family protein
MLAK01000725.1	TRFO_25509	OHT06481.1	hypothetical protein TRFO_25509
MLAK01000725.1	TRFO_25516	OHT06485.1	Ser/Thr protein phosphatase
MLAK01000699.1	TRFO_24463	OHT07377.1	hypothetical protein TRFO_24463
MLAK01000699.1	TRFO_24471	OHT07383.1	ribosomal protein S24e
MLAK01000700.1	TRFO_24483	OHT07326.1	hypothetical protein TRFO_24483
MLAK01000700.1	TRFO_24497	OHT07332.1	hypothetical protein TRFO_24497
MLAK01000700.1	TRFO_24532	OHT07345.1	Beta-galactosidase
MLAK01000700.1	TRFO_24538	OHT07350.1	14-3-3-like protein 2
MLAK01000701.1	TRFO_24550	OHT07296.1	hypothetical protein TRFO_24550
MLAK01000701.1	TRFO_24563	OHT07305.1	hypothetical protein TRFO_24563
MLAK01000701.1	TRFO_24572	OHT07309.1	Serine/threonine-protein phosphatase ppe1
MLAK01000701.1	TRFO_24575	OHT07312.1	hypothetical protein TRFO_24575
MLAK01000726.1	TRFO_25556	OHT06442.1	hypothetical protein TRFO_25556
MLAK01000726.1	TRFO_25557	OHT06443.1	hypothetical protein TRFO_25557
MLAK01000726.1	TRFO_25570	OHT06452.1	T-complex protein 1 subunit delta
MLAK01000727.1	TRFO_05517	OHT06345.1	metallo-beta-lactamase superfamily protein
MLAK01000701.1	TRFO_24591	OHT07321.1	hypothetical protein TRFO_24591
MLAK01000702.1	TRFO_24625	OHT07285.1	hypothetical protein TRFO_24625
MLAK01000702.1	TRFO_24635	OHT07291.1	ADP-ribosylation factor
MLAK01000703.1	TRFO_24664	OHT07255.1	hypothetical protein TRFO_24664
MLAK01000703.1	TRFO_24666	OHT07256.1	RAC family serine/threonine-protein kinase like protein
MLAK01000704.1	TRFO_01223	OHT07126.1	TLD family protein
MLAK01000704.1	TRFO_01233	OHT07133.1	Lecithin:cholesterol acyltransferase family protein
MLAK01000727.1	TRFO_05522	OHT06349.1	Myb-like DNA-binding domain containing protein
MLAK01000727.1	TRFO_05540	OHT06359.1	GTP-binding protein ypt1
MLAK01000727.1	TRFO_05570	OHT06375.1	60S ribosomal protein L44
MLAK01000727.1	TRFO_05584	OHT06387.1	hypothetical protein TRFO_05584
MLAK01000704.1	TRFO_01246	OHT07141.1	hypothetical protein TRFO_01246
MLAK01000704.1	TRFO_01247	OHT07142.1	hypothetical protein TRFO_01247
MLAK01000704.1	TRFO_01272	OHT07152.1	hypothetical protein TRFO_01272
MLAK01000704.1	TRFO_01277	OHT07155.1	hypothetical protein TRFO_01277
MLAK01000704.1	TRFO_01309	OHT07176.1	Vesicle transport v-SNARE protein
MLAK01000727.1	TRFO_05600	OHT06399.1	hypothetical protein TRFO_05600
MLAK01000727.1	TRFO_05607	OHT06403.1	hypothetical protein TRFO_05607
MLAK01000727.1	TRFO_05613	OHT06406.1	Cyclin, N-terminal domain containing protein
MLAK01000727.1	TRFO_05627	OHT06415.1	TolA
MLAK01000727.1	TRFO_05636	OHT06423.1	MatE family protein
MLAK01000727.1	TRFO_05637	OHT06424.1	hypothetical protein TRFO_05637
MLAK01000728.1	TRFO_25576	OHT06319.1	enolase family protein
MLAK01000728.1	TRFO_25587	OHT06325.1	hypothetical protein TRFO_25587
MLAK01000729.1	TRFO_25629	OHT06299.1	hypothetical protein TRFO_25629
MLAK01000704.1	TRFO_01318	OHT07182.1	hypothetical protein TRFO_01318
MLAK01000704.1	TRFO_01321	OHT07185.1	hypothetical protein TRFO_01321
MLAK01000704.1	TRFO_01332	OHT07194.1	hypothetical protein TRFO_01332
MLAK01000704.1	TRFO_01385	OHT07221.1	hypothetical protein TRFO_01385
MLAK01000704.1	TRFO_01410	OHT07234.1	Adenylate and Guanylate cyclase catalytic domain containing protein
MLAK01000705.1	TRFO_05257	OHT07064.1	hypothetical protein TRFO_05257
MLAK01000705.1	TRFO_05265	OHT07071.1	Cell division cycle protein 48 like protein
MLAK01000705.1	TRFO_05274	OHT07078.1	hypothetical protein TRFO_05274
MLAK01000705.1	TRFO_05306	OHT07092.1	hypothetical protein TRFO_05306
MLAK01000705.1	TRFO_05321	OHT07098.1	hypothetical protein TRFO_05321
MLAK01000705.1	TRFO_05322	OHT07099.1	ATP-dependent RNA helicase SUB2
MLAK01000705.1	TRFO_05338	OHT07108.1	hypothetical protein TRFO_05338
MLAK01000705.1	TRFO_05353	OHT07117.1	glycosyl hydrolase
MLAK01000705.1	TRFO_05356	OHT07119.1	hypothetical protein TRFO_05356
MLAK01000706.1	TRFO_24698	OHT07053.1	Slc35b3 protein
MLAK01000706.1	TRFO_24709	OHT07058.1	hypothetical protein TRFO_24709
MLAK01000706.1	TRFO_24711	OHT07060.1	hypothetical protein TRFO_24711
MLAK01000707.1	TRFO_24756	OHT07030.1	hypothetical protein TRFO_24756
MLAK01000707.1	TRFO_24757	OHT07031.1	CMGC family protein kinase
MLAK01000707.1	TRFO_24775	OHT07040.1	Clan SB, family S8, subtilisin-like serine peptidase
MLAK01000707.1	TRFO_24777	OHT07041.1	hypothetical protein TRFO_24777
MLAK01000708.1	TRFO_24792	OHT06997.1	Dual specificity tyrosine-phosphorylation-regulated kinase 3
MLAK01000708.1	TRFO_24814	OHT07008.1	Synapsin, ATP binding domain containing protein
MLAK01000709.1	TRFO_24842	OHT06966.1	hypothetical protein TRFO_24842
MLAK01000709.1	TRFO_24846	OHT06968.1	hypothetical protein TRFO_24846
MLAK01000709.1	TRFO_24853	OHT06973.1	Activated RNA polymerase II transcriptional coactivator p15
MLAK01000709.1	TRFO_24872	OHT06987.1	Myb-like DNA-binding domain containing protein
MLAK01000710.1	TRFO_24891	OHT06934.1	hypothetical protein TRFO_24891
MLAK01000710.1	TRFO_24902	OHT06941.1	hypothetical protein TRFO_24902
MLAK01000710.1	TRFO_24910	OHT06948.1	hypothetical protein TRFO_24910
MLAK01000710.1	TRFO_24928	OHT06957.1	hypothetical protein TRFO_24928
MLAK01000710.1	TRFO_24931	OHT06960.1	hypothetical protein TRFO_24931
MLAK01000710.1	TRFO_24930	OHT06959.1	hypothetical protein TRFO_24930
MLAK01000710.1	TRFO_24934	OHT06961.1	CAMK family protein kinase
MLAK01000711.1	TRFO_24942	OHT06910.1	hypothetical protein TRFO_24942
MLAK01000711.1	TRFO_24971	OHT06923.1	hypothetical protein TRFO_24971
MLAK01000712.1	TRFO_24980	OHT06879.1	DnaJ protein ANJ1
MLAK01000713.1	TRFO_25044	OHT06867.1	hypothetical protein TRFO_25044
MLAK01000713.1	TRFO_25055	OHT06872.1	hypothetical protein TRFO_25055
MLAK01000714.1	TRFO_25064	OHT06822.1	hypothetical protein TRFO_25064
MLAK01000714.1	TRFO_25074	OHT06828.1	hypothetical protein TRFO_25074
MLAK01000714.1	TRFO_25075	OHT06829.1	small GTP-binding protein
MLAK01000714.1	TRFO_25080	OHT06833.1	hypothetical protein TRFO_25080
MLAK01000714.1	TRFO_25089	OHT06839.1	hypothetical protein TRFO_25089
MLAK01000714.1	TRFO_25093	OHT06842.1	hypothetical protein TRFO_25093
MLAK01000715.1	TRFO_25117	OHT06809.1	Clan SC, family S33, methylesterase-like serine peptidase
MLAK01000715.1	TRFO_25118	OHT06810.1	1,4-alpha-glucan-branching enzyme
MLAK01000715.1	TRFO_25121	OHT06812.1	AGC family protein kinase
MLAK01000716.1	TRFO_05370	OHT06717.1	hypothetical protein TRFO_05370
MLAK01000716.1	TRFO_05378	OHT06721.1	hypothetical protein TRFO_05378
MLAK01000716.1	TRFO_05388	OHT06728.1	hypothetical protein TRFO_05388
MLAK01000716.1	TRFO_05389	OHT06729.1	Caltractin
MLAK01000716.1	TRFO_05399	OHT06733.1	TBC domain containing protein
MLAK01000716.1	TRFO_05400	OHT06734.1	hypothetical protein TRFO_05400
MLAK01000716.1	TRFO_05418	OHT06747.1	Serine/threonine-protein kinase Aurora-3
MLAK01000716.1	TRFO_05453	OHT06767.1	hypothetical protein TRFO_05453
MLAK01000716.1	TRFO_05454	OHT06768.1	hypothetical protein TRFO_05454
MLAK01000716.1	TRFO_05459	OHT06772.1	hypothetical protein TRFO_05459
MLAK01000716.1	TRFO_05464	OHT06775.1	hypothetical protein TRFO_05464
MLAK01000716.1	TRFO_05467	OHT06777.1	hypothetical protein TRFO_05467
MLAK01000716.1	TRFO_05477	OHT06782.1	hypothetical protein TRFO_05477
MLAK01000716.1	TRFO_05478	OHT06783.1	hypothetical protein TRFO_05478
MLAK01000717.1	TRFO_25144	OHT06689.1	hypothetical protein TRFO_25144
MLAK01000729.1	TRFO_25654	OHT06312.1	hypothetical protein TRFO_25654
MLAK01000729.1	TRFO_25660	OHT06316.1	hypothetical protein TRFO_25660
MLAK01000729.1	TRFO_25661	OHT06317.1	Cytosolic carboxypeptidase 2
MLAK01000730.1	TRFO_25663	OHT06264.1	ATP synthase subunit C family protein
MLAK01000730.1	TRFO_25668	OHT06267.1	nicotinate phosphoribosyltransferase family protein
MLAK01000730.1	TRFO_25669	OHT06268.1	14-3-3 protein
MLAK01000731.1	TRFO_25717	OHT06243.1	hypothetical protein TRFO_25717
MLAK01000717.1	TRFO_25159	OHT06700.1	hypothetical protein TRFO_25159
MLAK01000717.1	TRFO_25164	OHT06704.1	hypothetical protein TRFO_25164
MLAK01000717.1	TRFO_25169	OHT06708.1	hypothetical protein TRFO_25169
MLAK01000717.1	TRFO_25170	OHT06709.1	Bromodomain containing protein
MLAK01000717.1	TRFO_25172	OHT06711.1	hypothetical protein TRFO_25172
MLAK01000718.1	TRFO_25197	OHT06667.1	hypothetical protein TRFO_25197
MLAK01000718.1	TRFO_25199	OHT06669.1	hypothetical protein TRFO_25199
MLAK01000718.1	TRFO_25204	OHT06672.1	hypothetical protein TRFO_25204
MLAK01000718.1	TRFO_25226	OHT06682.1	nitroreductase family protein
MLAK01000719.1	TRFO_25240	OHT06635.1	hypothetical protein TRFO_25240
MLAK01000719.1	TRFO_25244	OHT06637.1	hypothetical protein TRFO_25244
MLAK01000719.1	TRFO_25253	OHT06644.1	hypothetical protein TRFO_25253
MLAK01000719.1	TRFO_25266	OHT06651.1	hypothetical protein TRFO_25266
MLAK01000719.1	TRFO_25267	OHT06652.1	hypothetical protein TRFO_25267
MLAK01000719.1	TRFO_25268	OHT06653.1	hypothetical protein TRFO_25268
MLAK01000720.1	TRFO_25285	OHT06615.1	hypothetical protein TRFO_25285
MLAK01000720.1	TRFO_25286	OHT06616.1	hypothetical protein TRFO_25286
MLAK01000721.1	TRFO_25317	OHT06580.1	Mitotic checkpoint protein bub3
MLAK01000722.1	TRFO_25358	OHT06550.1	hypothetical protein TRFO_25358
MLAK01000722.1	TRFO_25362	OHT06552.1	hypothetical protein TRFO_25362
MLAK01000722.1	TRFO_25380	OHT06565.1	endoplasmic reticulum-Golgi intermediate compartment protein 3-like
MLAK01000722.1	TRFO_25383	OHT06568.1	hypothetical protein TRFO_25383
MLAK01000722.1	TRFO_25387	OHT06571.1	hypothetical protein TRFO_25387
MLAK01000722.1	TRFO_25393	OHT06574.1	hypothetical protein TRFO_25393
MLAK01000723.1	TRFO_25407	OHT06524.1	Inositol 1, 3, 4-trisphosphate 5/6-kinase family protein
MLAK01000723.1	TRFO_25415	OHT06530.1	hypothetical protein TRFO_25415
MLAK01000723.1	TRFO_25416	OHT06531.1	CK1 family protein kinase
MLAK01000816.1	TRFO_06586	OHT03746.1	PSP family protein
MLAK01000816.1	TRFO_06611	OHT03763.1	Ras family protein
MLAK01000817.1	TRFO_28835	OHT03700.1	hypothetical protein TRFO_28835
MLAK01000818.1	TRFO_28839	OHT03659.1	hypothetical protein TRFO_28839
MLAK01000818.1	TRFO_28842	OHT03661.1	hypothetical protein TRFO_28842
MLAK01000818.1	TRFO_28843	OHT03662.1	hypothetical protein TRFO_28843
MLAK01000818.1	TRFO_28860	OHT03670.1	hypothetical protein TRFO_28860
MLAK01000819.1	TRFO_28889	OHT03639.1	hypothetical protein TRFO_28889
MLAK01000819.1	TRFO_28890	OHT03640.1	Transcriptional repressor tup12-related protein
MLAK01000819.1	TRFO_28900	OHT03645.1	hypothetical protein TRFO_28900
MLAK01000819.1	TRFO_28908	OHT03649.1	hypothetical protein TRFO_28908
MLAK01000819.1	TRFO_28911	OHT03651.1	hypothetical protein TRFO_28911
MLAK01000820.1	TRFO_28931	OHT03617.1	hypothetical protein TRFO_28931
MLAK01000820.1	TRFO_28945	OHT03623.1	hypothetical protein TRFO_28945
MLAK01000820.1	TRFO_28949	OHT03625.1	Clan CA, family C19, ubiquitin hydrolase-like cysteine peptidase
MLAK01000820.1	TRFO_28950	OHT03626.1	CAMK family protein kinase
MLAK01000820.1	TRFO_28958	OHT03633.1	hypothetical protein TRFO_28958
MLAK01000731.1	TRFO_25720	OHT06246.1	hypothetical protein TRFO_25720
MLAK01000731.1	TRFO_25733	OHT06252.1	hypothetical protein TRFO_25733
MLAK01000731.1	TRFO_25742	OHT06256.1	hypothetical protein TRFO_25742
MLAK01000732.1	TRFO_25759	OHT06217.1	hypothetical protein TRFO_25759
MLAK01000732.1	TRFO_25766	OHT06223.1	hypothetical protein TRFO_25766
MLAK01000732.1	TRFO_25789	OHT06232.1	hypothetical protein TRFO_25789
MLAK01000821.1	TRFO_28978	OHT03606.1	linker histone H1 and H5 family protein
MLAK01000821.1	TRFO_28985	OHT03611.1	hypothetical protein TRFO_28985
MLAK01000822.1	TRFO_28999	OHT03573.1	Piwi domain containing protein
MLAK01000822.1	TRFO_29015	OHT03582.1	hypothetical protein TRFO_29015
MLAK01000822.1	TRFO_29018	OHT03584.1	hypothetical protein TRFO_29018
MLAK01000822.1	TRFO_29021	OHT03586.1	hypothetical protein TRFO_29021
MLAK01000822.1	TRFO_29024	OHT03589.1	hypothetical protein TRFO_29024
MLAK01000822.1	TRFO_29028	OHT03592.1	F-actin capping protein, beta subunit
MLAK01000823.1	TRFO_29045	OHT03552.1	ADP-ribosylation factor family protein
MLAK01000823.1	TRFO_29047	OHT03553.1	PQ loop repeat family protein
MLAK01000823.1	TRFO_29066	OHT03565.1	Coiled-coil domain-containing protein 173
MLAK01000824.1	TRFO_29077	OHT03523.1	hypothetical protein TRFO_29077
MLAK01000824.1	TRFO_29079	OHT03525.1	hypothetical protein TRFO_29079
MLAK01000824.1	TRFO_29082	OHT03528.1	hypothetical protein TRFO_29082
MLAK01000824.1	TRFO_29088	OHT03534.1	hypothetical protein TRFO_29088
MLAK01000825.1	TRFO_29098	OHT03500.1	hypothetical protein TRFO_29098
MLAK01000825.1	TRFO_29103	OHT03504.1	hypothetical protein TRFO_29103
MLAK01000825.1	TRFO_29112	OHT03508.1	hypothetical protein TRFO_29112
MLAK01000825.1	TRFO_29115	OHT03509.1	Ras-related protein Rab-43
MLAK01000825.1	TRFO_29120	OHT03512.1	CAMK family protein kinase
MLAK01000825.1	TRFO_29122	OHT03513.1	hypothetical protein TRFO_29122
MLAK01000825.1	TRFO_29127	OHT03515.1	hypothetical protein TRFO_29127
MLAK01000825.1	TRFO_29131	OHT03519.1	hypothetical protein TRFO_29131
MLAK01000826.1	TRFO_29135	OHT03476.1	hypothetical protein TRFO_29135
MLAK01000826.1	TRFO_29137	OHT03478.1	TKL family protein kinase
MLAK01000732.1	TRFO_25795	OHT06235.1	hypothetical protein TRFO_25795
MLAK01000732.1	TRFO_25797	OHT06236.1	hypothetical protein TRFO_25797
MLAK01000733.1	TRFO_25803	OHT06191.1	Acyltransferase family protein
MLAK01000734.1	TRFO_25845	OHT06157.1	hypothetical protein TRFO_25845
MLAK01000734.1	TRFO_25859	OHT06165.1	hypothetical protein TRFO_25859
MLAK01000826.1	TRFO_29148	OHT03483.1	hypothetical protein TRFO_29148
MLAK01000826.1	TRFO_29163	OHT03493.1	hypothetical protein TRFO_29163
MLAK01000827.1	TRFO_06651	OHT03424.1	UBA/TS-N domain containing protein
MLAK01000827.1	TRFO_06677	OHT03438.1	Beta-hexosaminidase
MLAK01000827.1	TRFO_06683	OHT03441.1	Myb-like DNA-binding domain containing protein
MLAK01000827.1	TRFO_06691	OHT03447.1	hypothetical protein TRFO_06691
MLAK01000827.1	TRFO_06697	OHT03450.1	hypothetical protein TRFO_06697
MLAK01000827.1	TRFO_06706	OHT03456.1	hypothetical protein TRFO_06706
MLAK01000827.1	TRFO_06718	OHT03462.1	hypothetical protein TRFO_06718
MLAK01000827.1	TRFO_06734	OHT03471.1	hypothetical protein TRFO_06734
MLAK01000827.1	TRFO_06739	OHT03474.1	hypothetical protein TRFO_06739
MLAK01000828.1	TRFO_29184	OHT03385.1	Ras-related protein Rab-4B
MLAK01000828.1	TRFO_29189	OHT03389.1	ADP-ribosylation factor family protein
MLAK01000828.1	TRFO_29194	OHT03393.1	hypothetical protein TRFO_29194
MLAK01000828.1	TRFO_29210	OHT03402.1	hypothetical protein TRFO_29210
MLAK01000829.1	TRFO_29221	OHT03362.1	hypothetical protein TRFO_29221
MLAK01000829.1	TRFO_29223	OHT03364.1	hypothetical protein TRFO_29223
MLAK01000829.1	TRFO_29243	OHT03377.1	hypothetical protein TRFO_29243
MLAK01000829.1	TRFO_29244	OHT03378.1	hypothetical protein TRFO_29244
MLAK01000830.1	TRFO_29255	OHT03339.1	hypothetical protein TRFO_29255
MLAK01000830.1	TRFO_29272	OHT03351.1	hypothetical protein TRFO_29272
MLAK01000831.1	TRFO_29293	OHT03317.1	hypothetical protein TRFO_29293
MLAK01000831.1	TRFO_29294	OHT03318.1	hypothetical protein TRFO_29294
MLAK01000831.1	TRFO_29301	OHT03323.1	hypothetical protein TRFO_29301
MLAK01000831.1	TRFO_29306	OHT03327.1	hypothetical protein TRFO_29306
MLAK01000831.1	TRFO_29312	OHT03329.1	CS domain containing protein
MLAK01000831.1	TRFO_29318	OHT03334.1	hypothetical protein TRFO_29318
MLAK01000832.1	TRFO_29328	OHT03293.1	hypothetical protein TRFO_29328
MLAK01000832.1	TRFO_29344	OHT03300.1	hypothetical protein TRFO_29344
MLAK01000832.1	TRFO_29350	OHT03306.1	hypothetical protein TRFO_29350
MLAK01000833.1	TRFO_29372	OHT03280.1	hypothetical protein TRFO_29372
MLAK01000834.1	TRFO_29386	OHT03252.1	hypothetical protein TRFO_29386
MLAK01000834.1	TRFO_29395	OHT03259.1	Type III restriction enzyme, res subunit family protein
MLAK01000834.1	TRFO_29411	OHT03267.1	Vacuolar protein sorting-associated protein 21
MLAK01000835.1	TRFO_29453	OHT03250.1	hypothetical protein TRFO_29453
MLAK01000836.1	TRFO_29459	OHT03216.1	hypothetical protein TRFO_29459
MLAK01000836.1	TRFO_29469	OHT03218.1	hypothetical protein TRFO_29469
MLAK01000836.1	TRFO_29482	OHT03226.1	hypothetical protein TRFO_29482
MLAK01000836.1	TRFO_29487	OHT03228.1	hypothetical protein TRFO_29487
MLAK01000836.1	TRFO_29491	OHT03230.1	MatE family protein
MLAK01000837.1	TRFO_29536	OHT03213.1	hypothetical protein TRFO_29536
MLAK01000838.1	TRFO_06743	OHT03105.1	hypothetical protein TRFO_06743
MLAK01000838.1	TRFO_06748	OHT03108.1	hypothetical protein TRFO_06748
MLAK01000838.1	TRFO_06765	OHT03118.1	hypothetical protein TRFO_06765
MLAK01000838.1	TRFO_06770	OHT03122.1	small GTP-binding protein
MLAK01000838.1	TRFO_06798	OHT03138.1	hypothetical protein TRFO_06798
MLAK01000838.1	TRFO_06807	OHT03146.1	hypothetical protein TRFO_06807
MLAK01000734.1	TRFO_25865	OHT06169.1	actin
MLAK01000734.1	TRFO_25868	OHT06171.1	CMGC family protein kinase
MLAK01000734.1	TRFO_25879	OHT06177.1	Tubulin polyglutamylase TTLL7
MLAK01000734.1	TRFO_25895	OHT06186.1	hypothetical protein TRFO_25895
MLAK01000734.1	TRFO_25896	OHT06187.1	Succinyl-CoA ligase
MLAK01000735.1	TRFO_25903	OHT06132.1	Histone H2B
MLAK01000735.1	TRFO_25931	OHT06142.1	TBC domain containing protein
MLAK01000735.1	TRFO_25934	OHT06145.1	glucose-6-phosphate isomerase family protein
MLAK01000735.1	TRFO_25936	OHT06146.1	hypothetical protein TRFO_25936
MLAK01000838.1	TRFO_06832	OHT03158.1	hypothetical protein TRFO_06832
MLAK01000838.1	TRFO_06837	OHT03162.1	hypothetical protein TRFO_06837
MLAK01000838.1	TRFO_06851	OHT03169.1	hypothetical protein TRFO_06851
MLAK01000838.1	TRFO_06867	OHT03181.1	hypothetical protein TRFO_06867
MLAK01000838.1	TRFO_06875	OHT03186.1	hypothetical protein TRFO_06875
MLAK01000839.1	TRFO_29558	OHT03095.1	hypothetical protein TRFO_29558
MLAK01000839.1	TRFO_29563	OHT03097.1	hypothetical protein TRFO_29563
MLAK01000840.1	TRFO_29602	OHT03083.1	hypothetical protein TRFO_29602
MLAK01000841.1	TRFO_29627	OHT03066.1	Cyclin, N-terminal domain containing protein
MLAK01000841.1	TRFO_29632	OHT03069.1	hypothetical protein TRFO_29632
MLAK01000842.1	TRFO_29640	OHT03033.1	hypothetical protein TRFO_29640
MLAK01000842.1	TRFO_29666	OHT03047.1	hypothetical protein TRFO_29666
MLAK01000843.1	TRFO_29680	OHT03024.1	hypothetical protein TRFO_29680
MLAK01000844.1	TRFO_29707	OHT03003.1	hypothetical protein TRFO_29707
MLAK01000844.1	TRFO_29709	OHT03004.1	Casein kinase II regulatory subunit family protein
MLAK01000844.1	TRFO_29715	OHT03008.1	hypothetical protein TRFO_29715
MLAK01000844.1	TRFO_29718	OHT03011.1	hypothetical protein TRFO_29718
MLAK01000845.1	TRFO_29736	OHT02979.1	hypothetical protein TRFO_29736
MLAK01000845.1	TRFO_29738	OHT02981.1	hypothetical protein TRFO_29738
MLAK01000845.1	TRFO_29745	OHT02987.1	WD repeat-containing protein 5
MLAK01000845.1	TRFO_29746	OHT02988.1	hypothetical protein TRFO_29746
MLAK01000845.1	TRFO_29749	OHT02990.1	hypothetical protein TRFO_29749
MLAK01000846.1	TRFO_29768	OHT02956.1	hypothetical protein TRFO_29768
MLAK01000846.1	TRFO_29790	OHT02966.1	hypothetical protein TRFO_29790
MLAK01000846.1	TRFO_29791	OHT02967.1	hypothetical protein TRFO_29791
MLAK01000846.1	TRFO_29800	OHT02970.1	hypothetical protein TRFO_29800
MLAK01000846.1	TRFO_29801	OHT02971.1	hypothetical protein TRFO_29801
MLAK01000846.1	TRFO_29805	OHT02973.1	hypothetical protein TRFO_29805
MLAK01000847.1	TRFO_29810	OHT02936.1	2,3-bisphosphoglycerate-independent phosphoglycerate mutase
MLAK01000847.1	TRFO_29812	OHT02937.1	Bromodomain containing protein
MLAK01000847.1	TRFO_29820	OHT02944.1	hypothetical protein TRFO_29820
MLAK01000735.1	TRFO_25946	OHT06151.1	hypothetical protein TRFO_25946
MLAK01000735.1	TRFO_25956	OHT06154.1	hypothetical protein TRFO_25956
MLAK01000736.1	TRFO_25963	OHT06108.1	hypothetical protein TRFO_25963
MLAK01000736.1	TRFO_25980	OHT06116.1	hypothetical protein TRFO_25980
MLAK01000736.1	TRFO_25989	OHT06123.1	EF hand family protein
MLAK01000736.1	TRFO_25991	OHT06124.1	hypothetical protein TRFO_25991
MLAK01000736.1	TRFO_25993	OHT06126.1	DHHC zinc finger domain containing protein
MLAK01000737.1	TRFO_26000	OHT06085.1	hypothetical protein TRFO_26000
MLAK01000737.1	TRFO_26016	OHT06092.1	hypothetical protein TRFO_26016
MLAK01000848.1	TRFO_29872	OHT02926.1	hypothetical protein TRFO_29872
MLAK01000848.1	TRFO_29879	OHT02933.1	hypothetical protein TRFO_29879
MLAK01000849.1	TRFO_06878	OHT02848.1	CAMK family protein kinase
MLAK01000849.1	TRFO_06890	OHT02856.1	hypothetical protein TRFO_06890
MLAK01000849.1	TRFO_06901	OHT02863.1	hypothetical protein TRFO_06901
MLAK01000849.1	TRFO_06904	OHT02865.1	Mannose-P-dolichol utilization defect 1 protein like protein
MLAK01000737.1	TRFO_26027	OHT06100.1	hypothetical protein TRFO_26027
MLAK01000738.1	TRFO_05644	OHT06011.1	hypothetical protein TRFO_05644
MLAK01000738.1	TRFO_05646	OHT06013.1	kelch repeat protein
MLAK01000738.1	TRFO_05651	OHT06016.1	hypothetical protein TRFO_05651
MLAK01000738.1	TRFO_05684	OHT06043.1	hypothetical protein TRFO_05684
MLAK01000738.1	TRFO_05697	OHT06051.1	hypothetical protein TRFO_05697
MLAK01000738.1	TRFO_05713	OHT06059.1	hypothetical protein TRFO_05713
MLAK01000738.1	TRFO_05733	OHT06074.1	hypothetical protein TRFO_05733
MLAK01000849.1	TRFO_06912	OHT02868.1	hypothetical protein TRFO_06912
MLAK01000849.1	TRFO_06922	OHT02875.1	Ribophorin I family protein
MLAK01000849.1	TRFO_06929	OHT02880.1	AGC family protein kinase
MLAK01000849.1	TRFO_06960	OHT02900.1	hypothetical protein TRFO_06960
MLAK01000849.1	TRFO_06961	OHT02901.1	hypothetical protein TRFO_06961
MLAK01000849.1	TRFO_06965	OHT02903.1	hypothetical protein TRFO_06965
MLAK01000738.1	TRFO_05735	OHT06075.1	Sec1 family protein
MLAK01000738.1	TRFO_05737	OHT06077.1	hypothetical protein TRFO_05737
MLAK01000738.1	TRFO_05738	OHT06078.1	cation diffusion facilitator family transporter containing protein
MLAK01000738.1	TRFO_05740	OHT06079.1	T-complex protein 1 subunit delta
MLAK01000739.1	TRFO_26036	OHT05980.1	CAMK family protein kinase
MLAK01000739.1	TRFO_26050	OHT05987.1	hypothetical protein TRFO_26050
MLAK01000739.1	TRFO_26059	OHT05993.1	MatE family protein
MLAK01000739.1	TRFO_26067	OHT05998.1	nitroreductase family protein
MLAK01000850.1	TRFO_29882	OHT02822.1	TBC1 domain protein
MLAK01000850.1	TRFO_29890	OHT02827.1	actin
MLAK01000850.1	TRFO_29903	OHT02835.1	AGC family protein kinase
MLAK01000850.1	TRFO_29908	OHT02839.1	hypothetical protein TRFO_29908
MLAK01000851.1	TRFO_29954	OHT02816.1	hypothetical protein TRFO_29954
MLAK01000852.1	TRFO_29981	OHT02785.1	Tubulin-tyrosine ligase family protein
MLAK01000852.1	TRFO_29986	OHT02789.1	Ubiquitin-conjugating enzyme E2 11
MLAK01000852.1	TRFO_29991	OHT02793.1	hypothetical protein TRFO_29991
MLAK01000853.1	TRFO_30004	OHT02759.1	hypothetical protein TRFO_30004
MLAK01000853.1	TRFO_30008	OHT02760.1	hypothetical protein TRFO_30008
MLAK01000853.1	TRFO_30010	OHT02761.1	hypothetical protein TRFO_30010
MLAK01000853.1	TRFO_30024	OHT02767.1	hypothetical protein TRFO_30024
MLAK01000854.1	TRFO_30041	OHT02734.1	histidine acid phosphatase
MLAK01000855.1	TRFO_30094	OHT02727.1	hypothetical protein TRFO_30094
MLAK01000855.1	TRFO_30100	OHT02730.1	hypothetical protein TRFO_30100
MLAK01000856.1	TRFO_30104	OHT02707.1	Squidulin
MLAK01000856.1	TRFO_30119	OHT02714.1	hypothetical protein TRFO_30119
MLAK01000857.1	TRFO_30132	OHT02692.1	hypothetical protein TRFO_30132
MLAK01000858.1	TRFO_30172	OHT02674.1	hypothetical protein TRFO_30172
MLAK01000858.1	TRFO_30175	OHT02677.1	putative cyclin-dependent kinase 8
MLAK01000858.1	TRFO_30177	OHT02679.1	ankyrin
MLAK01000858.1	TRFO_30181	OHT02682.1	hypothetical protein TRFO_30181
MLAK01000858.1	TRFO_30182	OHT02683.1	hypothetical protein TRFO_30182
MLAK01000859.1	TRFO_30190	OHT02654.1	Clathrin heavy chain 1
MLAK01000859.1	TRFO_30191	OHT02655.1	CAMK family protein kinase
MLAK01000859.1	TRFO_30202	OHT02662.1	hypothetical protein TRFO_30202
MLAK01000859.1	TRFO_30213	OHT02667.1	STE family protein kinase
MLAK01000860.1	TRFO_06995	OHT02591.1	Tubulin gamma-2 chain
MLAK01000860.1	TRFO_07010	OHT02601.1	hypothetical protein TRFO_07010
MLAK01000860.1	TRFO_07016	OHT02604.1	hypothetical protein TRFO_07016
MLAK01000860.1	TRFO_07022	OHT02609.1	hypothetical protein TRFO_07022
MLAK01000860.1	TRFO_07024	OHT02611.1	sarcoplasmic-endoplasmic reticulum calcium ATPase
MLAK01000860.1	TRFO_07026	OHT02613.1	hypothetical protein TRFO_07026
MLAK01000860.1	TRFO_07029	OHT02615.1	hypothetical protein TRFO_07029
MLAK01000860.1	TRFO_07045	OHT02623.1	hypothetical protein TRFO_07045
MLAK01000860.1	TRFO_07058	OHT02632.1	hypothetical protein TRFO_07058
MLAK01000860.1	TRFO_07069	OHT02637.1	hypothetical protein TRFO_07069
MLAK01000860.1	TRFO_07075	OHT02643.1	DNA-directed RNA polymerase, beta subunit family protein
MLAK01000860.1	TRFO_07081	OHT02646.1	Laminin A family protein
MLAK01000860.1	TRFO_07084	OHT02648.1	Histone H2B
MLAK01000860.1	TRFO_07085	OHT02649.1	Histone H2A
MLAK01000860.1	TRFO_07086	OHT02650.1	hypothetical protein TRFO_07086
MLAK01000861.1	TRFO_30238	OHT02574.1	hypothetical protein TRFO_30238
MLAK01000861.1	TRFO_30239	OHT02575.1	Clan SC, family S9, unassigned serine peptidase
MLAK01000861.1	TRFO_30242	OHT02577.1	hypothetical protein TRFO_30242
MLAK01000740.1	TRFO_26098	OHT05961.1	hypothetical protein TRFO_26098
MLAK01000740.1	TRFO_26118	OHT05970.1	Protein transport protein Sec61 subunit gamma
MLAK01000740.1	TRFO_26124	OHT05973.1	hypothetical protein TRFO_26124
MLAK01000740.1	TRFO_26129	OHT05977.1	hypothetical protein TRFO_26129
MLAK01000741.1	TRFO_26146	OHT05936.1	Myb-like DNA-binding domain containing protein
MLAK01000861.1	TRFO_30244	OHT02579.1	hypothetical protein TRFO_30244
MLAK01000861.1	TRFO_30250	OHT02583.1	Phosphoenolpyruvate carboxykinase
MLAK01000862.1	TRFO_30271	OHT02545.1	hypothetical protein TRFO_30271
MLAK01000862.1	TRFO_30279	OHT02550.1	hypothetical protein TRFO_30279
MLAK01000741.1	TRFO_26155	OHT05943.1	Ser/Thr protein phosphatase
MLAK01000741.1	TRFO_26157	OHT05945.1	hypothetical protein TRFO_26157
MLAK01000742.1	TRFO_26167	OHT05898.1	hypothetical protein TRFO_26167
MLAK01000742.1	TRFO_26174	OHT05904.1	glucose-6-phosphate 1-dehydrogenase family protein
MLAK01000863.1	TRFO_30316	OHT02526.1	T-complex protein 1 subunit gamma
MLAK01000864.1	TRFO_30337	OHT02507.1	hypothetical protein TRFO_30337
MLAK01000864.1	TRFO_30347	OHT02513.1	T-complex protein 1 subunit alpha
MLAK01000865.1	TRFO_30360	OHT02477.1	hypothetical protein TRFO_30360
MLAK01000865.1	TRFO_30363	OHT02479.1	hypothetical protein TRFO_30363
MLAK01000865.1	TRFO_30365	OHT02481.1	hypothetical protein TRFO_30365
MLAK01000865.1	TRFO_30370	OHT02485.1	hypothetical protein TRFO_30370
MLAK01000865.1	TRFO_30391	OHT02495.1	hypothetical protein TRFO_30391
MLAK01000865.1	TRFO_30393	OHT02496.1	TPR Domain containing protein
MLAK01000866.1	TRFO_30400	OHT02458.1	hypothetical protein TRFO_30400
MLAK01000866.1	TRFO_30411	OHT02466.1	hypothetical protein TRFO_30411
MLAK01000867.1	TRFO_30438	OHT02441.1	Ras-related protein Rab-13
MLAK01000743.1	TRFO_26215	OHT05870.1	Ser/Thr protein phosphatase
MLAK01000743.1	TRFO_26225	OHT05874.1	hypothetical protein TRFO_26225
MLAK01000743.1	TRFO_26235	OHT05880.1	hypothetical protein TRFO_26235
MLAK01000743.1	TRFO_26241	OHT05883.1	hypothetical protein TRFO_26241
MLAK01000743.1	TRFO_26244	OHT05885.1	hypothetical protein TRFO_26244
MLAK01000743.1	TRFO_26245	OHT05886.1	hypothetical protein TRFO_26245
MLAK01000743.1	TRFO_26250	OHT05891.1	small GTP-binding protein
MLAK01000743.1	TRFO_26255	OHT05895.1	hypothetical protein TRFO_26255
MLAK01000744.1	TRFO_26274	OHT05848.1	CAMK family protein kinase
MLAK01000744.1	TRFO_26302	OHT05862.1	Triosephosphate isomerase, cytosolic
MLAK01000745.1	TRFO_26310	OHT05810.1	hypothetical protein TRFO_26310
MLAK01000745.1	TRFO_26321	OHT05819.1	hypothetical protein TRFO_26321
MLAK01000745.1	TRFO_26324	OHT05821.1	hypothetical protein TRFO_26324
MLAK01000745.1	TRFO_26337	OHT05830.1	hypothetical protein TRFO_26337
MLAK01000867.1	TRFO_30448	OHT02446.1	hypothetical protein TRFO_30448
MLAK01000867.1	TRFO_30449	OHT02447.1	hypothetical protein TRFO_30449
MLAK01000867.1	TRFO_30455	OHT02450.1	EF hand family protein
MLAK01000868.1	TRFO_30475	OHT02414.1	hypothetical protein TRFO_30475
MLAK01000868.1	TRFO_30480	OHT02418.1	hypothetical protein TRFO_30480
MLAK01000868.1	TRFO_30481	OHT02419.1	hypothetical protein TRFO_30481
MLAK01000868.1	TRFO_30482	OHT02420.1	AGC family protein kinase
MLAK01000868.1	TRFO_30499	OHT02431.1	hypothetical protein TRFO_30499
MLAK01000868.1	TRFO_30501	OHT02432.1	hypothetical protein TRFO_30501
MLAK01000868.1	TRFO_30504	OHT02433.1	hypothetical protein TRFO_30504
MLAK01000869.1	TRFO_30510	OHT02387.1	hypothetical protein TRFO_30510
MLAK01000869.1	TRFO_30514	OHT02389.1	Response regulator receiver domain containing protein
MLAK01000870.1	TRFO_30559	OHT02365.1	hypothetical protein TRFO_30559
MLAK01000870.1	TRFO_30560	OHT02366.1	40S ribosomal protein S23
MLAK01000870.1	TRFO_30561	OHT02367.1	hypothetical protein TRFO_30561
MLAK01000870.1	TRFO_30563	OHT02368.1	hypothetical protein TRFO_30563
MLAK01000870.1	TRFO_30573	OHT02376.1	hypothetical protein TRFO_30573
MLAK01000870.1	TRFO_30576	OHT02378.1	hypothetical protein TRFO_30576
MLAK01000870.1	TRFO_30581	OHT02380.1	hypothetical protein TRFO_30581
MLAK01000871.1	TRFO_07098	OHT02299.1	Kinesin motor domain containing protein
MLAK01000871.1	TRFO_07099	OHT02300.1	hypothetical protein TRFO_07099
MLAK01000871.1	TRFO_07104	OHT02303.1	hypothetical protein TRFO_07104
MLAK01000871.1	TRFO_07111	OHT02304.1	hypothetical protein TRFO_07111
MLAK01000871.1	TRFO_07145	OHT02326.1	hypothetical protein TRFO_07145
MLAK01000871.1	TRFO_07146	OHT02327.1	hypothetical protein TRFO_07146
MLAK01000871.1	TRFO_07152	OHT02329.1	hypothetical protein TRFO_07152
MLAK01000871.1	TRFO_07173	OHT02336.1	hypothetical protein TRFO_07173
MLAK01000871.1	TRFO_07197	OHT02344.1	hypothetical protein TRFO_07197
MLAK01000871.1	TRFO_07201	OHT02347.1	hypothetical protein TRFO_07201
MLAK01000871.1	TRFO_07208	OHT02351.1	hypothetical protein TRFO_07208
MLAK01000871.1	TRFO_07213	OHT02355.1	hypothetical protein TRFO_07213
MLAK01000872.1	TRFO_30614	OHT02291.1	hypothetical protein TRFO_30614
MLAK01000872.1	TRFO_30616	OHT02293.1	hypothetical protein TRFO_30616
MLAK01000873.1	TRFO_30631	OHT02268.1	histone H3.2
MLAK01000873.1	TRFO_30632	OHT02269.1	hypothetical protein TRFO_30632
MLAK01000873.1	TRFO_30636	OHT02272.1	hypothetical protein TRFO_30636
MLAK01000873.1	TRFO_30643	OHT02276.1	hypothetical protein TRFO_30643
MLAK01000873.1	TRFO_30644	OHT02277.1	hypothetical protein TRFO_30644
MLAK01000873.1	TRFO_30645	OHT02278.1	hypothetical protein TRFO_30645
MLAK01000875.1	TRFO_30696	OHT02234.1	calcium motive P-type ATPase
MLAK01000875.1	TRFO_30700	OHT02237.1	DHHC zinc finger domain containing protein
MLAK01000875.1	TRFO_30704	OHT02240.1	hypothetical protein TRFO_30704
MLAK01000876.1	TRFO_30730	OHT02221.1	hypothetical protein TRFO_30730
MLAK01000876.1	TRFO_30734	OHT02223.1	AP-1 complex subunit gamma
MLAK01000876.1	TRFO_30741	OHT02225.1	hypothetical protein TRFO_30741
MLAK01000876.1	TRFO_30748	OHT02230.1	hypothetical protein TRFO_30748
MLAK01000877.1	TRFO_30757	OHT02196.1	dnaK protein
MLAK01000877.1	TRFO_30764	OHT02201.1	hypothetical protein TRFO_30764
MLAK01000877.1	TRFO_30766	OHT02202.1	Ketopantoate reductase PanE/ApbA family protein
MLAK01000877.1	TRFO_30787	OHT02215.1	hypothetical protein TRFO_30787
MLAK01000878.1	TRFO_30792	OHT02178.1	Crustapain
MLAK01000878.1	TRFO_30818	OHT02192.1	hypothetical protein TRFO_30818
MLAK01000880.1	TRFO_30847	OHT02146.1	uncharacterized protein TRFO_30847
MLAK01000880.1	TRFO_30860	OHT02155.1	hypothetical protein TRFO_30860
MLAK01000880.1	TRFO_30865	OHT02158.1	NAD-dependent protein deacetylase
MLAK01000880.1	TRFO_30869	OHT02162.1	DEAD/DEAH box helicase family protein
MLAK01000881.1	TRFO_30885	OHT02126.1	hypothetical protein TRFO_30885
MLAK01000881.1	TRFO_30903	OHT02140.1	hypothetical protein TRFO_30903
MLAK01000881.1	TRFO_30909	OHT02144.1	hypothetical protein TRFO_30909
MLAK01000882.1	TRFO_07235	OHT02066.1	hypothetical protein TRFO_07235
MLAK01000882.1	TRFO_07243	OHT02070.1	EDRK rich factor
MLAK01000882.1	TRFO_07269	OHT02085.1	hypothetical protein TRFO_07269
MLAK01000882.1	TRFO_07277	OHT02090.1	Adaptin N terminal region family protein
MLAK01000882.1	TRFO_07279	OHT02092.1	hypothetical protein TRFO_07279
MLAK01000882.1	TRFO_07286	OHT02095.1	hypothetical protein TRFO_07286
MLAK01000745.1	TRFO_26354	OHT05839.1	hypothetical protein TRFO_26354
MLAK01000746.1	TRFO_26369	OHT05778.1	Ras-related protein Rab-22A
MLAK01000746.1	TRFO_26387	OHT05789.1	hypothetical protein TRFO_26387
MLAK01000746.1	TRFO_26388	OHT05790.1	hypothetical protein TRFO_26388
MLAK01000746.1	TRFO_26394	OHT05792.1	hypothetical protein TRFO_26394
MLAK01000746.1	TRFO_26395	OHT05793.1	DnaJ domain containing protein
MLAK01000746.1	TRFO_26408	OHT05801.1	hypothetical protein TRFO_26408
MLAK01000746.1	TRFO_26412	OHT05804.1	hypothetical protein TRFO_26412
MLAK01000882.1	TRFO_07309	OHT02109.1	glutamate decarboxylase
MLAK01000882.1	TRFO_07311	OHT02110.1	putative serine/threonine-protein kinase WNK5
MLAK01000882.1	TRFO_07314	OHT02112.1	hypothetical protein TRFO_07314
MLAK01000882.1	TRFO_07320	OHT02115.1	ZIP Zinc transporter family protein
MLAK01000882.1	TRFO_07322	OHT02117.1	Xaa-Pro dipeptidase
MLAK01000882.1	TRFO_07327	OHT02121.1	Histone H2A
MLAK01000882.1	TRFO_07328	OHT02122.1	Histone H2B
MLAK01000882.1	TRFO_07331	OHT02124.1	hypothetical protein TRFO_07331
MLAK01000883.1	TRFO_30914	OHT02047.1	hypothetical protein TRFO_30914
MLAK01000883.1	TRFO_30926	OHT02053.1	hypothetical protein TRFO_30926
MLAK01000883.1	TRFO_30933	OHT02057.1	small GTP-binding protein
MLAK01000883.1	TRFO_30942	OHT02062.1	Adenylate and Guanylate cyclase catalytic domain containing protein
MLAK01000884.1	TRFO_30956	OHT02040.1	hypothetical protein TRFO_30956
MLAK01000884.1	TRFO_30958	OHT02042.1	hypothetical protein TRFO_30958
MLAK01000884.1	TRFO_30960	OHT02044.1	hypothetical protein TRFO_30960
MLAK01000885.1	TRFO_30968	OHT02015.1	mitotic checkpoint protein
MLAK01000885.1	TRFO_30986	OHT02025.1	Thioredoxin
MLAK01000885.1	TRFO_30990	OHT02027.1	hypothetical protein TRFO_30990
MLAK01000885.1	TRFO_30993	OHT02030.1	calcium motive P-type ATPase
MLAK01000886.1	TRFO_31003	OHT01988.1	hypothetical protein TRFO_31003
MLAK01000886.1	TRFO_31021	OHT02002.1	hypothetical protein TRFO_31021
MLAK01000887.1	TRFO_31041	OHT01969.1	hypothetical protein TRFO_31041
MLAK01000887.1	TRFO_31046	OHT01972.1	hypothetical protein TRFO_31046
MLAK01000887.1	TRFO_31050	OHT01974.1	Adaptin N terminal region family protein
MLAK01000887.1	TRFO_31058	OHT01978.1	bifunctional methionine sulfoxide reductase
MLAK01000888.1	TRFO_31075	OHT01950.1	hypothetical protein TRFO_31075
MLAK01000889.1	TRFO_31109	OHT01923.1	T-complex protein 1 subunit zeta
MLAK01000889.1	TRFO_31116	OHT01929.1	alcohol dehydrogenase, iron-containing family protein
MLAK01000889.1	TRFO_31140	OHT01945.1	Family T2, asparaginase-like threonine peptidase
MLAK01000890.1	TRFO_31160	OHT01918.1	hypothetical protein TRFO_31160
MLAK01000890.1	TRFO_31165	OHT01921.1	hypothetical protein TRFO_31165
MLAK01000891.1	TRFO_31189	OHT01898.1	hypothetical protein TRFO_31189
MLAK01000891.1	TRFO_31195	OHT01901.1	hypothetical protein TRFO_31195
MLAK01000891.1	TRFO_31201	OHT01906.1	hypothetical protein TRFO_31201
MLAK01000891.1	TRFO_31202	OHT01907.1	XYPPX repeat family protein
MLAK01000891.1	TRFO_31204	OHT01908.1	Inosine-uridine preferring nucleoside hydrolase family protein
MLAK01000892.1	TRFO_31208	OHT01867.1	hypothetical protein TRFO_31208
MLAK01000892.1	TRFO_31234	OHT01885.1	hypothetical protein TRFO_31234
MLAK01000893.1	TRFO_07337	OHT01792.1	RNA-binding protein
MLAK01000893.1	TRFO_07353	OHT01802.1	CAMK family protein kinase
MLAK01000893.1	TRFO_07354	OHT01803.1	Ras-related protein Rab11E
MLAK01000893.1	TRFO_07368	OHT01812.1	Tubulin beta chain
MLAK01000893.1	TRFO_07384	OHT01822.1	hypothetical protein TRFO_07384
MLAK01000893.1	TRFO_07387	OHT01823.1	hypothetical protein TRFO_07387
MLAK01000893.1	TRFO_07388	OHT01824.1	DPCD protein
MLAK01000893.1	TRFO_07394	OHT01827.1	hypothetical protein TRFO_07394
MLAK01000893.1	TRFO_07403	OHT01833.1	hypothetical protein TRFO_07403
MLAK01000747.1	TRFO_26426	OHT05756.1	hypothetical protein TRFO_26426
MLAK01000747.1	TRFO_26441	OHT05761.1	hypothetical protein TRFO_26441
MLAK01000747.1	TRFO_26442	OHT05762.1	hypothetical protein TRFO_26442
MLAK01000747.1	TRFO_26445	OHT05764.1	hypothetical protein TRFO_26445
MLAK01000747.1	TRFO_26461	OHT05774.1	hypothetical protein TRFO_26461
MLAK01000747.1	TRFO_26463	OHT05776.1	hypothetical protein TRFO_26463
MLAK01000748.1	TRFO_26469	OHT05731.1	Protein KTI12 like protein
MLAK01000748.1	TRFO_26491	OHT05742.1	actin
MLAK01000749.1	TRFO_05750	OHT05653.1	hypothetical protein TRFO_05750
MLAK01000749.1	TRFO_05754	OHT05656.1	hypothetical protein TRFO_05754
MLAK01000749.1	TRFO_05759	OHT05659.1	Kelch motif family protein
MLAK01000749.1	TRFO_05771	OHT05662.1	hypothetical protein TRFO_05771
MLAK01000749.1	TRFO_05773	OHT05663.1	hypothetical protein TRFO_05773
MLAK01000749.1	TRFO_05806	OHT05677.1	hypothetical protein TRFO_05806
MLAK01000749.1	TRFO_05836	OHT05692.1	hypothetical protein TRFO_05836
MLAK01000749.1	TRFO_05843	OHT05695.1	Cathepsin K
MLAK01000749.1	TRFO_05847	OHT05697.1	Cathepsin K
MLAK01000749.1	TRFO_05851	OHT05700.1	Protein phosphatase 2C 1
MLAK01000749.1	TRFO_05864	OHT05708.1	DHHC zinc finger domain containing protein
MLAK01000749.1	TRFO_05865	OHT05709.1	hypothetical protein TRFO_05865
MLAK01000749.1	TRFO_05866	OHT05710.1	hypothetical protein TRFO_05866
MLAK01000749.1	TRFO_05875	OHT05714.1	HMG box family protein
MLAK01000749.1	TRFO_05886	OHT05720.1	hypothetical protein TRFO_05886
MLAK01000749.1	TRFO_05887	OHT05721.1	hypothetical protein TRFO_05887
MLAK01000749.1	TRFO_05892	OHT05724.1	CAMK family protein kinase
MLAK01000893.1	TRFO_07422	OHT01846.1	hypothetical protein TRFO_07422
MLAK01000893.1	TRFO_07430	OHT01852.1	hypothetical protein TRFO_07430
MLAK01000893.1	TRFO_07434	OHT01854.1	hypothetical protein TRFO_07434
MLAK01000895.1	TRFO_31272	OHT01760.1	hypothetical protein TRFO_31272
MLAK01000895.1	TRFO_31273	OHT01761.1	hypothetical protein TRFO_31273
MLAK01000895.1	TRFO_31288	OHT01771.1	hypothetical protein TRFO_31288
MLAK01000895.1	TRFO_31289	OHT01772.1	hypothetical protein TRFO_31289
MLAK01000896.1	TRFO_31320	OHT01756.1	hypothetical protein TRFO_31320
MLAK01000897.1	TRFO_31333	OHT01723.1	hypothetical protein TRFO_31333
MLAK01000897.1	TRFO_31334	OHT01724.1	hypothetical protein TRFO_31334
MLAK01000897.1	TRFO_31337	OHT01727.1	hypothetical protein TRFO_31337
MLAK01000749.1	TRFO_05895	OHT05726.1	hypothetical protein TRFO_05895
MLAK01000750.1	TRFO_26510	OHT05633.1	hypothetical protein TRFO_26510
MLAK01000750.1	TRFO_26515	OHT05637.1	Actin-related protein 2-A
MLAK01000750.1	TRFO_26535	OHT05647.1	hypothetical protein TRFO_26535
MLAK01000751.1	TRFO_26565	OHT05618.1	ABC transporter family protein
MLAK01000751.1	TRFO_26567	OHT05620.1	hypothetical protein TRFO_26567
MLAK01000751.1	TRFO_26573	OHT05625.1	hypothetical protein TRFO_26573
MLAK01000752.1	TRFO_26583	OHT05587.1	hypothetical protein TRFO_26583
MLAK01000752.1	TRFO_26584	OHT05588.1	hypothetical protein TRFO_26584
MLAK01000752.1	TRFO_26592	OHT05591.1	MBOAT family protein
MLAK01000753.1	TRFO_26622	OHT05557.1	Clan MA, family M8
MLAK01000753.1	TRFO_26624	OHT05558.1	Soluble inorganic pyrophosphatase 2
MLAK01000753.1	TRFO_26634	OHT05567.1	DNA-directed RNA polymerases I, II, and III subunit RPABC3
MLAK01000753.1	TRFO_26644	OHT05573.1	hypothetical protein TRFO_26644
MLAK01000753.1	TRFO_26647	OHT05575.1	hypothetical protein TRFO_26647
MLAK01000753.1	TRFO_26660	OHT05583.1	hypothetical protein TRFO_26660
MLAK01000754.1	TRFO_26666	OHT05531.1	CMGC family protein kinase
MLAK01000897.1	TRFO_31341	OHT01731.1	hypothetical protein TRFO_31341
MLAK01000897.1	TRFO_31348	OHT01735.1	hypothetical protein TRFO_31348
MLAK01000897.1	TRFO_31350	OHT01737.1	hypothetical protein TRFO_31350
MLAK01000898.1	TRFO_31373	OHT01711.1	60S ribosomal protein L7-like 1
MLAK01000898.1	TRFO_31375	OHT01713.1	phosphatidylinositol 3-kinase catalytic subunit alpha, beta, delta
MLAK01000899.1	TRFO_31383	OHT01688.1	CAMK family protein kinase
MLAK01000899.1	TRFO_31385	OHT01690.1	hypothetical protein TRFO_31385
MLAK01000899.1	TRFO_31393	OHT01696.1	hypothetical protein TRFO_31393
MLAK01000899.1	TRFO_31395	OHT01697.1	Eukaryotic translation initiation factor 6
MLAK01000899.1	TRFO_31396	OHT01698.1	hypothetical protein TRFO_31396
MLAK01000899.1	TRFO_31399	OHT01701.1	hypothetical protein TRFO_31399
MLAK01000754.1	TRFO_26696	OHT05550.1	hypothetical protein TRFO_26696
MLAK01000754.1	TRFO_26698	OHT05551.1	Free methionine-R-sulfoxide reductase
MLAK01000755.1	TRFO_26699	OHT05509.1	hypothetical protein TRFO_26699
MLAK01000755.1	TRFO_26709	OHT05515.1	Ser/Thr protein phosphatase
MLAK01000755.1	TRFO_26726	OHT05520.1	Endoplasmic reticulum-Golgi intermediate compartment protein 3
MLAK01000756.1	TRFO_26746	OHT05480.1	putative integral membrane protein
MLAK01000756.1	TRFO_26758	OHT05488.1	Tubulin alpha-1D chain
MLAK01000756.1	TRFO_26759	OHT05489.1	hypothetical protein TRFO_26759
MLAK01000900.1	TRFO_31414	OHT01676.1	Endonuclease/Exonuclease/phosphatase family protein
MLAK01000900.1	TRFO_31433	OHT01683.1	hypothetical protein TRFO_31433
MLAK01000900.1	TRFO_31436	OHT01685.1	CMGC family protein kinase
MLAK01000901.1	TRFO_31449	OHT01666.1	hypothetical protein TRFO_31449
MLAK01000901.1	TRFO_31454	OHT01668.1	hypothetical protein TRFO_31454
MLAK01000901.1	TRFO_31465	OHT01673.1	hypothetical protein TRFO_31465
MLAK01000902.1	TRFO_31479	OHT01649.1	CAMK family protein kinase
MLAK01000903.1	TRFO_31503	OHT01631.1	hypothetical protein TRFO_31503
MLAK01000903.1	TRFO_31511	OHT01635.1	HMG box family protein
MLAK01000903.1	TRFO_31522	OHT01637.1	Acyltransferase family protein
MLAK01000903.1	TRFO_31523	OHT01638.1	hypothetical protein TRFO_31523
MLAK01000903.1	TRFO_31526	OHT01640.1	hypothetical protein TRFO_31526
MLAK01000903.1	TRFO_31530	OHT01643.1	hypothetical protein TRFO_31530
MLAK01000903.1	TRFO_31531	OHT01644.1	hypothetical protein TRFO_31531
MLAK01000904.1	TRFO_07456	OHT01577.1	hypothetical protein TRFO_07456
MLAK01000904.1	TRFO_07459	OHT01580.1	hypothetical protein TRFO_07459
MLAK01000904.1	TRFO_07462	OHT01583.1	Tyrosine phosphatase family protein
MLAK01000904.1	TRFO_07485	OHT01590.1	Uracil phosphoribosyltransferase
MLAK01000904.1	TRFO_07490	OHT01591.1	Casein kinase II subunit alpha
MLAK01000904.1	TRFO_07494	OHT01594.1	hypothetical protein TRFO_07494
MLAK01000904.1	TRFO_07500	OHT01599.1	FAD dependent oxidoreductase
MLAK01000904.1	TRFO_07509	OHT01605.1	Ras-related protein Rab-6A
MLAK01000904.1	TRFO_07514	OHT01608.1	hypothetical protein TRFO_07514
MLAK01000904.1	TRFO_07528	OHT01615.1	hypothetical protein TRFO_07528
MLAK01000905.1	TRFO_31534	OHT01559.1	hypothetical protein TRFO_31534
MLAK01000905.1	TRFO_31537	OHT01562.1	CAMK family protein kinase
MLAK01000905.1	TRFO_31543	OHT01565.1	Calcyphosin-like protein
MLAK01000905.1	TRFO_31548	OHT01569.1	hypothetical protein TRFO_31548
MLAK01000905.1	TRFO_31549	OHT01570.1	hypothetical protein TRFO_31549
MLAK01000906.1	TRFO_31559	OHT01537.1	Calnexin like protein
MLAK01000906.1	TRFO_31561	OHT01538.1	hypothetical protein TRFO_31561
MLAK01000906.1	TRFO_31571	OHT01543.1	hypothetical protein TRFO_31571
MLAK01000906.1	TRFO_31572	OHT01544.1	hypothetical protein TRFO_31572
MLAK01000906.1	TRFO_31583	OHT01549.1	hypothetical protein TRFO_31583
MLAK01000906.1	TRFO_31589	OHT01553.1	hypothetical protein TRFO_31589
MLAK01000907.1	TRFO_31604	OHT01515.1	Serine/threonine-protein kinase OSR1
MLAK01000907.1	TRFO_31605	OHT01516.1	hypothetical protein TRFO_31605
MLAK01000907.1	TRFO_31607	OHT01517.1	glycosyl hydrolase
MLAK01000907.1	TRFO_31609	OHT01519.1	hypothetical protein TRFO_31609
MLAK01000756.1	TRFO_26780	OHT05505.1	hypothetical protein TRFO_26780
MLAK01000757.1	TRFO_26794	OHT05452.1	hypothetical protein TRFO_26794
MLAK01000757.1	TRFO_26802	OHT05455.1	hypothetical protein TRFO_26802
MLAK01000757.1	TRFO_26825	OHT05471.1	hypothetical protein TRFO_26825
MLAK01000758.1	TRFO_26838	OHT05422.1	hypothetical protein TRFO_26838
MLAK01000758.1	TRFO_26842	OHT05424.1	STE family protein kinase
MLAK01000758.1	TRFO_26850	OHT05430.1	hypothetical protein TRFO_26850
MLAK01000758.1	TRFO_26859	OHT05436.1	hypothetical protein TRFO_26859
MLAK01000758.1	TRFO_26874	OHT05446.1	hypothetical protein TRFO_26874
MLAK01000759.1	TRFO_26887	OHT05404.1	hypothetical protein TRFO_26887
MLAK01000759.1	TRFO_26891	OHT05408.1	hypothetical protein TRFO_26891
MLAK01000759.1	TRFO_26892	OHT05409.1	actin
MLAK01000759.1	TRFO_26897	OHT05412.1	hypothetical protein TRFO_26897
MLAK01000760.1	TRFO_05912	OHT05338.1	hypothetical protein TRFO_05912
MLAK01000760.1	TRFO_05923	OHT05346.1	hypothetical protein TRFO_05923
MLAK01000760.1	TRFO_05935	OHT05358.1	hypothetical protein TRFO_05935
MLAK01000760.1	TRFO_05936	OHT05359.1	hypothetical protein TRFO_05936
MLAK01000760.1	TRFO_05949	OHT05366.1	hypothetical protein TRFO_05949
MLAK01000761.1	TRFO_26925	OHT05308.1	hypothetical protein TRFO_26925
MLAK01000761.1	TRFO_26936	OHT05315.1	glycosyl hydrolase
MLAK01000761.1	TRFO_26938	OHT05317.1	Rhodanese-like domain containing protein
MLAK01000761.1	TRFO_26956	OHT05325.1	hypothetical protein TRFO_26956
MLAK01000761.1	TRFO_26966	OHT05332.1	hypothetical protein TRFO_26966
MLAK01000762.1	TRFO_26979	OHT05290.1	hypothetical protein TRFO_26979
MLAK01000763.1	TRFO_27008	OHT05266.1	hypothetical protein TRFO_27008
MLAK01000763.1	TRFO_27023	OHT05270.1	hypothetical protein TRFO_27023
MLAK01000763.1	TRFO_27037	OHT05277.1	calcium motive P-type ATPase
MLAK01000763.1	TRFO_27048	OHT05282.1	hypothetical protein TRFO_27048
MLAK01000764.1	TRFO_27051	OHT05247.1	hypothetical protein TRFO_27051
MLAK01000764.1	TRFO_27068	OHT05253.1	hypothetical protein TRFO_27068
MLAK01000907.1	TRFO_31615	OHT01522.1	hypothetical protein TRFO_31615
MLAK01000907.1	TRFO_31616	OHT01523.1	hypothetical protein TRFO_31616
MLAK01000907.1	TRFO_31620	OHT01525.1	hypothetical protein TRFO_31620
MLAK01000907.1	TRFO_31630	OHT01530.1	Pre-mRNA-splicing factor cwf14
MLAK01000907.1	TRFO_31635	OHT01534.1	hypothetical protein TRFO_31635
MLAK01000908.1	TRFO_31644	OHT01499.1	ribose-phosphate pyrophosphokinase family protein
MLAK01000908.1	TRFO_31662	OHT01512.1	CoA-substrate-specific enzyme activase
MLAK01000909.1	TRFO_31668	OHT01484.1	hypothetical protein TRFO_31668
MLAK01000909.1	TRFO_31671	OHT01486.1	hypothetical protein TRFO_31671
MLAK01000909.1	TRFO_31674	OHT01488.1	hypothetical protein TRFO_31674
MLAK01000909.1	TRFO_31677	OHT01489.1	hypothetical protein TRFO_31677
MLAK01000909.1	TRFO_31684	OHT01494.1	Ras family protein
MLAK01000909.1	TRFO_31686	OHT01496.1	hypothetical protein TRFO_31686
MLAK01000910.1	TRFO_31707	OHT01478.1	Ras-related protein RIC1
MLAK01000911.1	TRFO_31736	OHT01464.1	hypothetical protein TRFO_31736
MLAK01000912.1	TRFO_31744	OHT01425.1	Sugar transporter ERD6-like 6
MLAK01000912.1	TRFO_31745	OHT01426.1	hypothetical protein TRFO_31745
MLAK01000912.1	TRFO_31760	OHT01436.1	hypothetical protein TRFO_31760
MLAK01000912.1	TRFO_31761	OHT01437.1	hypothetical protein TRFO_31761
MLAK01000912.1	TRFO_31766	OHT01440.1	hypothetical protein TRFO_31766
MLAK01000912.1	TRFO_31769	OHT01442.1	hypothetical protein TRFO_31769
MLAK01000912.1	TRFO_31778	OHT01447.1	Clan CA, family C54, ATG4-like cysteine peptidase
MLAK01000913.1	TRFO_31786	OHT01410.1	hypothetical protein TRFO_31786
MLAK01000913.1	TRFO_31812	OHT01420.1	haloacid dehalogenase-like hydrolase family protein
MLAK01000914.1	TRFO_31819	OHT01389.1	SRP54-type protein
MLAK01000914.1	TRFO_31823	OHT01390.1	hypothetical protein TRFO_31823
MLAK01000914.1	TRFO_31839	OHT01400.1	Endonuclease/Exonuclease/phosphatase family protein
MLAK01000914.1	TRFO_31840	OHT01401.1	Clan CA, family C1, cathepsin L-like cysteine peptidase
MLAK01000914.1	TRFO_31841	OHT01402.1	hypothetical protein TRFO_31841
MLAK01000915.1	TRFO_07550	OHT01328.1	hypothetical protein TRFO_07550
MLAK01000915.1	TRFO_07552	OHT01330.1	hypothetical protein TRFO_07552
MLAK01000915.1	TRFO_07559	OHT01334.1	hypothetical protein TRFO_07559
MLAK01000915.1	TRFO_07568	OHT01339.1	Actin-related protein 2/3 complex subunit 4
MLAK01000764.1	TRFO_27074	OHT05256.1	hypothetical protein TRFO_27074
MLAK01000764.1	TRFO_27080	OHT05259.1	neuramidase
MLAK01000765.1	TRFO_27100	OHT05231.1	hypothetical protein TRFO_27100
MLAK01000765.1	TRFO_27108	OHT05236.1	hypothetical protein TRFO_27108
MLAK01000765.1	TRFO_27120	OHT05243.1	Adaptin N terminal region family protein
MLAK01000765.1	TRFO_27122	OHT05244.1	WD40 domain containing protein
MLAK01000766.1	TRFO_27127	OHT05193.1	hypothetical protein TRFO_27127
MLAK01000766.1	TRFO_27135	OHT05199.1	SNF2 family N-terminal domain containing protein
MLAK01000915.1	TRFO_07597	OHT01358.1	Cysteine--tRNA ligase, cytoplasmic
MLAK01000915.1	TRFO_07604	OHT01363.1	Oryzain alpha chain
MLAK01000915.1	TRFO_07605	OHT01364.1	hypothetical protein TRFO_07605
MLAK01000915.1	TRFO_07633	OHT01380.1	Synaptobrevin YKT6
MLAK01000915.1	TRFO_07636	OHT01382.1	radical SAM domain containing protein
MLAK01000916.1	TRFO_31865	OHT01322.1	hypothetical protein TRFO_31865
MLAK01000916.1	TRFO_31866	OHT01323.1	hypothetical protein TRFO_31866
MLAK01000917.1	TRFO_31878	OHT01302.1	hypothetical protein TRFO_31878
MLAK01000918.1	TRFO_31910	OHT01285.1	hypothetical protein TRFO_31910
MLAK01000918.1	TRFO_31912	OHT01286.1	hypothetical protein TRFO_31912
MLAK01000766.1	TRFO_27140	OHT05203.1	hypothetical protein TRFO_27140
MLAK01000766.1	TRFO_27150	OHT05209.1	Ser/Thr protein phosphatase
MLAK01000766.1	TRFO_27156	OHT05212.1	hypothetical protein TRFO_27156
MLAK01000766.1	TRFO_27160	OHT05213.1	CAMK family protein kinase
MLAK01000766.1	TRFO_27167	OHT05220.1	hypothetical protein TRFO_27167
MLAK01000767.1	TRFO_27180	OHT05171.1	hypothetical protein TRFO_27180
MLAK01000767.1	TRFO_27186	OHT05174.1	Fidgetin-like protein 1
MLAK01000767.1	TRFO_27195	OHT05179.1	hypothetical protein TRFO_27195
MLAK01000767.1	TRFO_27206	OHT05187.1	hypothetical protein TRFO_27206
MLAK01000767.1	TRFO_27210	OHT05190.1	hypothetical protein TRFO_27210
MLAK01000768.1	TRFO_27239	OHT05162.1	hypothetical protein TRFO_27239
MLAK01000768.1	TRFO_27240	OHT05163.1	hypothetical protein TRFO_27240
MLAK01000769.1	TRFO_27259	OHT05128.1	hypothetical protein TRFO_27259
MLAK01000769.1	TRFO_27263	OHT05131.1	Dual specificity tyrosine-phosphorylation-regulated kinase 3
MLAK01000769.1	TRFO_27264	OHT05132.1	hypothetical protein TRFO_27264
MLAK01000769.1	TRFO_27277	OHT05144.1	hypothetical protein TRFO_27277
MLAK01000769.1	TRFO_27278	OHT05145.1	hypothetical protein TRFO_27278
MLAK01000770.1	TRFO_27282	OHT05104.1	ENTH domain containing protein
MLAK01000770.1	TRFO_27286	OHT05106.1	hypothetical protein TRFO_27286
MLAK01000770.1	TRFO_27301	OHT05116.1	hypothetical protein TRFO_27301
MLAK01000770.1	TRFO_27310	OHT05122.1	hypothetical protein TRFO_27310
MLAK01000771.1	TRFO_06020	OHT05041.1	hypothetical protein TRFO_06020
MLAK01000771.1	TRFO_06021	OHT05042.1	hypothetical protein TRFO_06021
MLAK01000771.1	TRFO_06024	OHT05045.1	Eukaryotic initiation factor 4E family protein
[truncated: 1,958 more rows]
